# Supplementary material for: Dutch DALYs, current and future burden of disease in the Netherlands
Source: Arch Public Health. 2020 Sep 22;78:85. doi: 10.1186/s13690-020-00461-8 (PMC7510132; doi:10.1186/s13690-020-00461-8)
Supplement: Supplementary file 2 — Additional file 2. [file 13690_2020_461_MOESM2_ESM.xlsx]

## Sheet: Notes
VTV-2018 Trend Scenario Data mortality, incidence/prevalence, burden of disease, 2015-2040
date: 8 November 2018, Versie 02
Links tot datatabs
Results 101 diseases in pivot table
Results 17 ICD chapters
Detailed description of 101 VTV-diseases with ICD/ICPC codes
Input data
Life expextany used for YLL calculation
Description
RIVM publishes every four years the Dutch Publich Health Foresight Report (VTV). The report of the VTV-2108 edition was published in 2018. As part of the VTV-2018 the Trendscenario has been published.
The Trendscenario aims at identifying future scoietal challenges regadring public health and health care. The Trendscenario is no predcition but a exploration of possible trends between 2015 and 2040.
The question at the centre of the Trendscenario is: if historical trends continue in the future in the same way and if no new or additional policies are developed, what will the future look like? These projections acount for future changes in population size and structure (ageing).
Where possible and relevant changes in health risk factors have been taken into account.
This spreadsheet contains the results of the VTV-2018 Trendscenario. Ths results are presented in the One-pagers “How old will we get in the future?” en “What diseases will we have in the future?”
There are results for causes of death, occurence of dieases (incidence, year/poin/care prevalence) , Years of Life Lost (YLL), Years Lived with Disability (YLD) and Disability-Adjusted Life Years (DALY), for the period 2015-2040. The YLD and DLAY have not been corrected for multimorbidity. The results are rounded to hundreds. Empty cells mean no data or that the value is smaller than 50.
For ICD chapters only the YLD, YLL and DALY results are included.
For further details about the 101 diseases see worksheet 101 VTV diseaes
For a more detalied description of the data and method see:
https://www.vtv2018.nl/methods
Use of data
These data are vailable under the opden data license:
https://creativecommons.org/licenses/by-sa/4.0/deed.nl
Citation
RIVM, VTV-2018 Trendscenario, www.vtv2018.nl/trendscenario
Release Log
Version02
YLD calculation of skin cancer is modified due to changes isn the diaability weight.
For ICD chapter results for YLD, YLL and DALY are added
Labelling and description of falls are modified (data are the same)
Correction for mulitmorbiidity in the calcuation of the YLD
Correction of YLL with 0.5 years no longer included
Results for 22 additional cancers are included
Other diseases within the ICD Chpters are added in the BoD calucations. Occurrence for these other diseases is not calcuated

## Sheet: Results_101_diseases
Back
Year	2015
Sum of Value
		Men					Women					Total
	Disease	Occurrence	Deaths	YLD	YLL	DALY	Occurrence	Deaths	YLD	YLL	DALY	Occurrence	Deaths	YLD	YLL	DALY
1	Infectious diseases of the gastrointestinal tract	127800	200	2400	2100	4500	156200	300	3000	2600	5600	284000	600	5400	4700	10100
2	Diseases in the National Immunisation Programme	13100	0	0	0	0	15400	0	0	0	0	28400	0	0	0	0
3	AIDS and HIV infection	18900	30	900	800	1700	4100	0	200	100	300	23000	30	1100	1000	2100
4	Zoonotic diseases	0	0	0	0	0	0	0	0	0	0	0	0	0	0	0
5	Hospital infections and antimicrobial resistance	0	0	0	0	0	0	0	0	0	0	0	0	0	0	0
6	Infectious and parasitic diseases-Other	0	1400	14800	14700	29500	0	1500	14600	14600	29200	0	2900	29300	29300	58700
7	Colorectal cancer	39100	2800	9700	37500	47200	32900	2400	8100	33300	41400	72000	5200	17800	70800	88600
8	Lung cancer	13200	6100	3200	85100	88300	10900	4300	2700	78200	80900	24100	10400	5900	163300	169200
9	Skin cancer	47200	500	2900	8300	11200	47100	400	2900	7200	10100	94300	900	5900	15500	21400
10	Cervical cancer	0	0	0	0	0	5100	200	700	4700	5400	5100	200	700	4700	5400
11	Prostate cancer	77900	2600	15300	25100	40400	0	0	0	0	0	77900	2600	15300	25100	40400
12	Non-Hodgkin lymphoma (NHL)	13600	700	2800	9100	11900	10400	500	2100	7200	9300	24000	1200	4900	16300	21200
13	Breast cancer	700	20	100	300	400	128200	3300	26700	58300	85000	128900	3300	26900	58500	85400
13.01	Lip and oral cavity cancer	3900	200	600	3500	4100	3300	100	500	1900	2400	7200	300	1100	5400	6600
13.02	Nasopharynx cancer	2700	200	400	4000	4400	1300	90	200	1500	1700	4000	300	600	5500	6100
13.03	Esophageal cancer	3600	1300	600	20600	21200	1300	500	200	7100	7300	4800	1800	800	27800	28500
13.04	Stomach cancer	1800	800	300	11700	11900	1100	500	200	7200	7400	2900	1300	400	18900	19300
13.05	Liver cancer	800	600	100	9300	9400	300	300	50	5500	5600	1100	900	200	14900	15000
13.06	Galblaas cancer	700	40	100	500	600	700	90	100	1400	1500	1400	100	200	1800	2100
13.07	Pancreatic cancer	1200	1400	200	20300	20500	1100	1300	200	20500	20700	2300	2700	400	40700	41100
13.08	Nasal Cavity, Middle Ear & Accessory Sinuses cancer	500	20	70	300	400	300	20	50	400	400	800	40	100	700	800
13.09	Larynx cancer	3600	200	600	2500	3000	900	50	100	800	900	4500	200	700	3300	4000
13.1	Mesothelioma	600	500	90	5600	5700	100	50	20	700	800	700	500	100	6300	6400
13.11	Soft Tissue Sarcoma cancer	1800	100	300	2800	3100	1300	100	200	2300	2500	3100	300	500	5100	5600
13.12	Corpus Uteri cancer	0	0	0	0	0	13300	500	2100	6700	8800	13300	500	2100	6700	8800
13.13	Ovary cancer	0	0	0	0	0	5600	1000	900	16500	17400	5600	1000	900	16500	17400
13.14	Testis cancer	6400	20	1100	800	2000	0	0	0	0	0	6400	20	1100	800	2000
13.15	Larynx cancer	7500	600	1200	9000	10200	4700	400	700	5400	6200	12200	1000	1900	14500	16400
13.16	Urinary cancer	1100	400	200	5300	5400	600	200	90	2500	2600	1700	600	300	7800	8100
13.17	Bladder cancer	28900	800	4400	9300	13700	8200	300	1300	4400	5600	37200	1200	5700	13700	19400
13.18	Brain cancer	1700	500	300	10700	11000	1200	400	200	8500	8800	3000	900	500	19200	19700
13.19	Thyroid Gland cancer	1300	30	200	500	700	3300	60	500	700	1300	4600	90	800	1200	2000
13.2	Hodgkin lymphoma	2000	40	300	600	1000	1600	30	300	600	900	3600	70	600	1300	1900
13.21	Plasma Cell Tumors	3000	500	500	5900	6400	2300	400	400	4800	5200	5300	800	800	10700	11500
13.22	Leukemia	7800	800	1300	10500	11700	6700	600	1100	8300	9400	14500	1300	2300	18800	21100
14	Neoplasms-Other	0	2900	18600	38000	56600	0	3100	20200	38800	59000	0	6000	38800	76800	115500
15	Diseases of the blood -Other	0	200	4700	2900	7600	0	300	4800	2700	7600	0	500	9600	5600	15100
16	Diabetes	572000	1300	82900	15400	98300	539000	1500	77000	13600	90600	1111000	2800	159900	29000	188900
17	Endocrine, nutritional and metabolic diseases -Other	0	300	34500	6800	41300	0	500	36900	7100	44000	0	800	71400	14000	85300
18	Mood disorders	196000	30	65400	600	66000	355600	100	93100	1300	94400	551600	100	158600	1900	160400
19	Schizophrenia	31000	0	14700	0	14700	17400	0	8100	0	8100	48500	0	22700	0	22700
20	Autism spectrum disorders	63200	0	16000	0	16000	15500	0	3900	0	3900	78700	0	19900	0	19900
21	Anxiety disorders	421100	0	70200	0	70200	625200	0	103700	0	103700	1046300	0	173900	0	173900
22	Personality disorders	78000	0	11300	0	11300	101600	0	14800	0	14800	179700	0	26200	0	26200
23	Behavioural disorders	73700	0	2100	0	2100	68500	0	1700	0	1700	142200	0	3800	0	3800
24	Intellectual disabilities	80000	50	29800	2000	31700	62700	40	23100	800	24000	142600	90	52900	2800	55700
25	Alcohol-related disorders	69800	300	16100	7800	23900	39200	100	8800	2600	11400	109000	500	24900	10400	35300
26	Substance-related disorders	48100	30	5600	900	6500	13700	10	1600	200	1800	61800	30	7200	1100	8300
27	ADHD	191300	0	3100	0	3100	143300	0	2100	0	2100	334600	0	5300	0	5300
28	Burn-out (overworked, surmenage, adjustment disorders, stress-related disorders)	134100	0	24000	0	24000	126900	0	22500	0	22500	261000	0	46500	0	46500
29	Dementia in Chapter Mental and behavioural disorders	40900	3200	12100	20200	32300	71300	7100	21200	41000	62300	112300	10300	33300	61200	94600
30	Mental and behavioural disorders-Other	0	100	16200	2100	18300	0	200	17800	3000	20800	0	300	34100	5100	39200
31	Parkinson’s disease	27300	900	7700	7500	15300	20900	700	6000	5600	11500	48300	1600	13700	13100	26800
32	Epilepsy	94400	200	4700	3700	8400	86200	100	4300	3300	7600	180600	300	9000	7000	16000
33	VTV visual impairments	322100	0	17600	0	17600	427400	0	22500	0	22500	749500	0	40000	0	40000
34	Hearing impairments	325900	0	44200	0	44200	298800	0	39600	0	39600	624600	0	83800	0	83800
35	Migraine	59400	0	1000	0	1000	215000	0	4200	0	4200	274400	0	5200	0	5200
36	Dementia in Chapter diseases of the nervous system	14600	1000	4300	7200	11500	27100	2500	8100	15600	23700	41700	3500	12400	22800	35200
37	Stroke in Chapter diseases of the nervous system	900	20	300	200	500	1100	40	400	200	600	2000	60	600	400	1000
38	Diseases of the nervous system and senses-Other	0	1200	76300	19500	95700	0	1000	53500	17200	70600	0	2200	129700	36600	166400
39	Diseases of the endocardium/valve defects	56200	900	4200	7900	12100	60600	1400	4300	10700	15000	116800	2300	8500	18600	27100
40	Heart failure	104100	3100	9300	23300	32600	123200	4600	10800	28200	38900	227300	7700	20000	51500	71600
41	Coronary heart diseases	450100	5300	102200	61900	164100	282100	3700	61800	34300	96100	732200	9000	164000	96200	260200
42	Arrhythmias	196100	1000	14600	9000	23600	193700	1400	13900	9200	23100	389800	2300	28500	18300	46800
43	Cardiac arrest	11200	1100	500	15400	15900	5600	900	200	9100	9300	16800	2000	700	24500	25200
44	Stroke in Chapter cardiovascular diseases	219000	4000	72300	38300	110600	216100	5600	69000	47600	116600	435000	9600	141200	86000	227200
45	Cardiovascular diseases-Other	0	3300	44000	38900	83000	0	3200	30700	31900	62600	0	6400	74800	70800	145600
46	Infections of the lower respiratory tract	282300	1600	10700	11700	22500	337000	2000	12800	13400	26200	619300	3600	23600	25100	48700
47	Influenza	418300	100	4300	1300	5600	422700	200	4300	1900	6200	841000	400	8600	3200	11800
48	COPD	308800	3600	55100	34800	89900	298500	3300	53300	39300	92600	607300	6900	108400	74100	182500
49	Asthma	267200	40	16300	700	17100	346300	80	20800	800	21600	613500	100	37200	1500	38700
50	Diseases of the respiratory system-Other	0	900	13600	8900	22500	0	800	10800	7700	18500	0	1700	24400	16600	41000
51	Dental disorders	0	0	0	0	0	0	0	0	0	0	0	0	0	0	0
52	Alcohol-induced liver diseases	0	300	11200	6500	17700	0	100	6600	3400	10000	0	400	17700	10000	27700
53	Diseases of the digestive system-Other	0	1800	35200	21800	56900	0	2300	38600	22100	60800	0	4100	73800	43900	117700
54	Atopic dermatitis	172100	0	6200	0	6200	206600	0	7400	0	7400	378600	0	13700	0	13700
55	Contact eczema	395000	0	9000	0	9000	566700	0	13200	0	13200	961700	0	22200	0	22200
56	Skin diseases-Other	0	100	1400	800	2200	0	200	2100	1300	3400	0	300	3500	2100	5600
57	Rheumatoid arthritis (RA)	86200	50	14400	500	15000	148200	100	24700	1100	25900	234400	200	39200	1700	40800
58	Osteoarthrosis	409900	40	43500	300	43800	789200	100	84400	900	85300	1199100	200	127900	1200	129100
59	Neck and back complaints	832700	50	58400	600	59000	1149600	70	86300	600	86900	1982300	100	144700	1200	145800
60	Osteoporosis	62900	20	300	90	400	368500	100	2000	600	2600	431400	100	2300	700	3000
61	Diseases of the musculoskeletal system-Other	0	200	185600	2700	188300	0	300	200100	3600	203700	0	500	385700	6400	392000
62	Renal insufficiency (acute and chronic) / renal failure	30900	900	4200	6800	10900	31500	1000	4200	7500	11800	62400	1900	8400	14300	22700
63	Diseases of the genitourinary system-Other	0	600	2700	5200	7900	0	800	2700	5900	8600	0	1500	5400	11100	16500
64	Complications in pregnancy, childbirth or confinement	0	0	0	0	0	0	0	0	0	0	0	0	0	0	0
65	Pregnancy, childbirth and the puerperium-Other	0	0	0	0	0	0	10	700	300	1000	0	10	700	300	1000
66	Premature births	10600	0	0	0	0	8600	0	0	0	0	19200	0	0	0	0
67	Low birth weight	0	30	0	2500	2500	0	20	0	1200	1200	0	50	0	3700	3700
68	Perinatal period-Other	0	200	22600	12400	35000	0	100	22500	11000	33600	0	300	45200	23400	68600
69	Congenital abnormalities of the cardiovascular system	29400	40	4100	2500	6600	31800	40	4400	2400	6800	61200	80	8400	4900	13400
70	Down’s syndrome	0	80	0	2000	2000	0	100	0	2600	2600	0	200	0	4700	4700
71	Congenital malformations, deformations and chromosomal abnormalities-Other	0	90	5200	5900	11100	0	80	4500	5200	9700	0	200	9700	11100	20800
72	Symptoms, signs and abnormal clinical and laboratory findings	0	2500	61200	36800	98000	0	3000	48400	27500	75900	0	5500	109600	64300	173900
73	Road traffic accidents	68000	500	20600	15100	35700	56900	200	17200	4300	21600	124800	700	37800	19400	57200
74	Self-inflicted injury	4500	1300	13300	39900	53200	10500	600	31200	19800	51000	15000	1900	44600	59700	104200
75	Injury resulting from violence	13100	60	2400	2600	5000	4600	40	800	1600	2400	17700	100	3200	4200	7500
76	Personal, work and sports accidents	167900	1700	39100	20400	59500	206300	2200	48000	17800	65800	374200	3900	87100	38200	125300
77	Sports injuries	84100	0	13800	0	13800	48200	0	7900	0	7900	132300	0	21700	0	21700
78	Occupational accidents	39600	60	4100	2200	6300	9200	0	1000	50	1000	48800	60	5100	2300	7400
79	External causes-Other	0	200	3000	2900	5900	0	400	6300	3100	9300	0	600	9300	6000	15200

## Sheet: Results_17_ICD_Chapters
Back
Year	2040
Sum of Value
		Men					Women					Total
	ICD Chapter	DALY	Deaths	YLD	YLL	Occurrence	DALY	Deaths	YLD	YLL	Occurrence	DALY	Deaths	YLD	YLL	Occurrence
1	Infectious and parasitic diseases	57000	4920	18000	39000	176600	44600	4000	12900	31680	198000	101500	8920	31000	70500	374800
2	Neoplasms	476800	30420	104520	372500	473700	407300	22340	101680	305800	436280	884400	52420	206130	678300	910200
3	Diseases of the blood and blood-forming organs	11200	500	7200	4000	0	11300	400	7600	3700	0	22500	900	14800	7700	0
4	Endocrine, nutritional and metabolic diseases	166200	1900	146200	20000	763800	164000	1500	151400	12700	727800	330200	3300	297500	32600	1491600
5	Mental and behavioural disorders	357200	8850	296800	60300	1522600	417000	14550	329700	87400	1770100	774000	23340	626400	147700	3292600
6	Diseases of the nervous system	269800	11410	169000	100800	1290000	249500	12640	152300	97200	1493200	519500	24050	321500	198000	2783500
7	Diseases of the circulatory system	482100	16700	363700	118200	1643700	387800	17400	277100	110800	1353300	869700	34100	640800	229200	2997200
8	Diseases of the respiratory system	215700	7440	159700	56100	1549400	193700	6220	130000	63500	1627800	409300	13640	289700	119600	3177000
9	Diseases of the digestive system	78500	2700	50900	27600	0	64600	2280	43300	21400	0	143100	5000	94100	49000	0
10	Diseases of the skin and subcutaneous tissue	19900	100	18900	1000	645300	24600	100	23800	800	845400	44500	200	42700	1800	1490700
11	Diseases of the musculoskeletal system and connective tissue	292700	350	288200	4500	1996100	406500	750	400600	5800	3469600	699200	1270	688800	10500	5465600
12	Diseases of the genitourinary system	30700	3700	6700	24100	33000	27900	3400	6700	21300	33800	58700	7100	13300	45400	66700
13	Pregnancy, childbirth and the puerperium	0	0	0	0	0	300	0	200	90	0	300	0	200	90	0
14	Certain conditions originating in the perinatal period	22000	80	14900	7000	11400	16900	60	11900	5000	9200	38900	100	26800	12100	20600
15	Congenital malformations, deformations and chromosomal abnormalities	11300	140	6500	5000	30500	11300	120	6800	4600	32800	22700	220	13200	9400	63400
16	Symptoms, signs and abnormal clinical and laboratory findings, not elsewhere classified	52700	1600	34600	18100	0	41300	2100	27500	13800	0	94000	3700	62100	32000	0
17	Injury, poisoning and certain other external causes	176000	7700	81000	95000	281700	184400	5920	131000	53450	329700	360400	13530	212000	148500	611400

## Sheet: 101_diseases
Back
Nr	Description disease	Mortality ICD10 code	Disease ICPC Code	Source	Indicator	Average disability weights		ICD Chapter ID	ICD Chapter
1	Infectious diseases of the gastrointestinal tract	A00-A09	D70, D73	Incidence	D70, D73	0.0189548		1	Infectious and parasitic diseases
2	Diseases in the National Immunisation Programme	Not included	Not included	Not included	n.a.	n.a.		2	Neoplasms
3	AIDS and HIV infection	B20-B24, Z21	Taken from CIB	CIB	Annual prevalence	0.0541584		3	Diseases of the blood and blood-forming organs
4	Zoonotic diseases	Not included	Not included	Not included	Annual prevalence	n.a.		4	Endocrine, nutritional and metabolic diseases
5	Hospital infections and antimicrobial resistance	Not included	Not included	Not included	Annual prevalence	n.a.		5	Mental and behavioural disorders
6	Infectious and parasitic diseases-Other	Other in ICD chapter A00-B99	Not included	Not included	n.a.	n.a.		6	Diseases of the nervous system
7	Colorectal cancer	C18-C21	ICD coding IKNL	IKNL	Ten-year prevalence	0.293171		7	Diseases of the circulatory system
8	Lung cancer	C33-C34	ICD coding IKNL	IKNL	Ten-year prevalence	0.281894		8	Diseases of the respiratory system
9	Skin cancer	C43-C44	ICD coding IKNL	IKNL	Ten-year prevalence	0.0695527		9	Diseases of the digestive system
10	Cervical cancer	C53	ICD coding IKNL	IKNL	Ten-year prevalence	0.157575		10	Diseases of the skin and subcutaneous tissue
11	Prostate cancer	C61	ICD coding IKNL	IKNL	Ten-year prevalence	0.228696		11	Diseases of the musculoskeletal system and connective tissue
12	Non-Hodgkin lymphoma (NHL)	C82-C85, C88,	ICD coding IKNL	IKNL	Ten-year prevalence	0.233643		12	Diseases of the genitourinary system
13	Breast cancer	C50	ICD coding IKNL	NZR	Annual prevalence	0.233007		13	Pregnancy, childbirth and the puerperium
14	Lip and oral cavity cancer	C00, C01, C02, C03, C04, C05, C06, C07, C08	ICD coding IKNL	IKNL	Ten-year prevalence	0.208123		14	Certain conditions originating in the perinatal period
15	Nasopharynx cancer	C09, C10, C11, C12, C13, C14	ICD coding IKNL	IKNL	Ten-year prevalence	0.208123		15	Congenital malformations, deformations and chromosomal abnormalities
16	Esophageal cancer	C15	ICD coding IKNL	IKNL	Ten-year prevalence	0.208123		16	Symptoms, signs and abnormal clinical and laboratory findings, not elsewhere classified
17	Stomach cancer	C16	ICD coding IKNL	IKNL	Ten-year prevalence	0.208123		17	Injury, poisoning and certain other external causes
18	Liver cancer	C22	ICD coding IKNL	IKNL	Ten-year prevalence	0.208123
19	Galblaas cancer	C23	ICD coding IKNL	IKNL	Ten-year prevalence	0.208123
20	Pancreatic cancer	C25	ICD coding IKNL	IKNL	Ten-year prevalence	0.208123
21	Nasal Cavity, Middle Ear & Accessory Sinuses cancer	C30-C31	ICD coding IKNL	IKNL	Ten-year prevalence	0.208123
22	Larynx cancer	C32	ICD coding IKNL	IKNL	Ten-year prevalence	0.208123
23	Mesothelioma	C45	ICD coding IKNL	IKNL	Ten-year prevalence	0.208123
24	Soft Tissue Sarcoma cancer	C49	ICD coding IKNL	IKNL	Ten-year prevalence	0.208123
25	Corpus Uteri cancer	C54,C55	ICD coding IKNL	IKNL	Ten-year prevalence	0.208123
26	Ovary cancer	C56	ICD coding IKNL	IKNL	Ten-year prevalence	0.208123
27	Testis cancer	C62	ICD coding IKNL	IKNL	Ten-year prevalence	0.208123
28	Larynx cancer	C64	ICD coding IKNL	IKNL	Ten-year prevalence	0.208123
29	Urinary cancer	C65-C66, C68	ICD coding IKNL	IKNL	Ten-year prevalence	0.208123
30	Bladder cancer	C67	ICD coding IKNL	IKNL	Ten-year prevalence	0.208123
31	Brain cancer	C71	ICD coding IKNL	IKNL	Ten-year prevalence	0.208123
32	Thyroid Gland cancer	C73	ICD coding IKNL	IKNL	Ten-year prevalence	0.208123
33	Hodgkin lymphoma	C81	ICD coding IKNL	IKNL	Ten-year prevalence	0.208123
34	Plasma Cell Tumors	C90	ICD coding IKNL	IKNL	Ten-year prevalence	0.208123
35	Leukemia	C91-C95	ICD coding IKNL	IKNL	Ten-year prevalence	0.208123
36	Neoplasms-Other	Other in ICD chapter C00-C99	Not included	Not included	n.a.	n.a.
37	Diseases of the blood -Other	ICD Chapter D50-D99	Not included	Not included	n.a.	n.a.
38	Diabetes	E10-E14	T90	CMR Measu-ring stations	Incidence	0.177419
39	Endocrine, nutritional and metabolic diseases -Other	Other in ICD chapter E00-E99	Not included	Not included	n.a.	n.a.
40	Mood disorders	F30-F34, F38-F39	Ti study	NZR	Health care prevalence	0.210238
41	Schizophrenia	F20	P72	Not included	n.a.	0.569541
42	Autism spectrum disorders	Not included	n/a	Kidney foundation	Annual prevalence	0.259002
43	Anxiety disorders	F40-F42	Ti study	Not included	n.a.	0.175143
44	Personality disorders	Not included	P80	NZR	Health care prevalence	0.182755
45	Behavioural disorders	Not included	P22	NZR	Annual prevalence	0.0600977
46	Intellectual disabilities	F70-F79	SCP classification	NZR	Annual prevalence	0.391989
47	Alcohol-related disorders	F10	P15, P16	NZR	Annual prevalence	0.238023
48	Substance-related disorders	Not included	Not included	NZR	Annual prevalence	0.238023
49	ADHD	Not included	P21	NZR	Annual prevalence	0.0326029
50	Burn-out (overworked, surmenage, adjustment disorders, stress-related disorders)	Not included	P78	NZR	Annual prevalence	0.186687
51	Dementia in Chapter Mental and behavioural disorders	F01-F03	P70	allocation based on YLD	Annual prevalence	0.483547
52	Mental and behavioural disorders-Other	Other in ICD chapter F00-F99	Not included	Not included	n.a.	n.a.
53	Parkinson’s disease	G20-G22	N87	Not included	n.a.	0.432207
54	Epilepsy	G40-G41	N88	VeiligheidNL	Incidence (SEH)	0.059062
55	VTV visual impairments	Not included	F84, F92-F93, R83	VeiligheidNL	Incidence (SEH)	0.0886719
56	Hearing impairments	Not included	H84-H86	VeiligheidNL	Incidence (SEH)	0.181459
57	Migraine	G43	N89	VeiligheidNL	Incidence (SEH)	0.0349648
58	Dementia in Chapter diseases of the nervous system	G30	P70	allocation based on YLD	Annual prevalence	0.483547
59	Stroke in Chapter diseases of the nervous system	G45	K89-K90	allocation based on YLD	Annual prevalence	0.511028
60	Diseases of the nervous system and senses-Other	Other in ICD chapter G00-G99	Not included	Not included	n.v.t.	n.a.
61	Diseases of the endocardium/valve defects	I05-I08, I34-I39	K70-K71, K83	NZR	Annual prevalence	0.170023
62	Heart failure	I50	K77	NZR	Annual prevalence	0.136775
63	Coronary heart diseases	I20-I25	K74-K76	NZR	Annual prevalence	0.316218
64	Arrhythmias	I47-I49	K78-K80	NZR	Annual prevalence	0.142122
65	Cardiac arrest	I46	Taken from VTV2014	LMR	Incidence	0.042
66	Stroke in Chapter cardiovascular diseases	I60-I69	K89-K90	allocation based on YLD	Annual prevalence	0.511028
67	Cardiovascular diseases-Other	Other in ICD chapter I00-I99	Not included	Not included	n.v.t.	n.a.
68	Infections of the lower respiratory tract	J12-J18, J20-J22	R78, R81	NZR	Incidence	0.0380381
69	Influenza	J09-J11	CMR MEASURING STATIONS 2010-2012	CMR Measu-ring stations	Incidence	0.0102255
70	COPD	J40-J44	R91, R95	NZR	Annual prevalence	0.229499
71	Asthma	J45-J46	R96	NZR	Health care prevalence	0.0705228
72	Diseases of the respiratory system-Other	Other in ICD chapter J00-J99	Not included	Not included	n.v.t.	n.a.
73	Dental disorders	Not included	Not included	Not included	n.a.	n.a.
74	Alcohol-induced liver diseases	K70	Not included	Not included	n.v.t.	n.a.
75	Diseases of the digestive system-Other	Other in ICD chapter K00-K99	Not included	Not included	n.v.t.	n.a.
76	Atopic dermatitis	Not included	S87	NZR	Health care prevalence	0.0107454
77	Contact eczema	Not included	S88	NZR	Annual prevalence	0.0568786
78	Skin diseases-Other	ICD Chapter L00-L99	Not included	Not included	n.v.t.	n.a.
79	Rheumatoid arthritis (RA)	M05-M06	L88	NZR	Annual prevalence	0.211141
80	Osteoarthrosis	M15-M19	L89-L91	NZR	Annual prevalence	0.137598
81	Neck and back complaints	M45-M48, M50-M51, M53-M54	L01-L03, L83-L84, L86	NZR	Annual prevalence	0.284401
82	Osteoporosis	M80-M82	L95	NZR	Annual prevalence	0.00678117
83	Diseases of the musculoskeletal system-Other	Other in ICD chapter M00-M99	Not included	Not included	n.v.t.	n.a.
84	Renal insufficiency (acute and chronic) / renal failure	N17-N19	Taken from VTV2014	Kidney foundation	Annual prevalence	0.142
85	Diseases of the genitourinary system-Other	Other in ICD chapter N00-N99	Not included	Not included	n.v.t.	n.a.
86	Complications in pregnancy, childbirth or confinement	Not included	Not included	Not included	n.a.	n.a.
87	Pregnancy, childbirth and the puerperium-Other	ICD Chapter O00-O99	Not included	Not included	n.v.t.	n.a.
88	Premature births	P07	ICD-10 code used	NZR	Annual prevalence	n.a.
89	Low birth weight	Not included	Not included	Not included	n.a.	n.a.
90	Perinatal period-Other	ICD Chapter P00-P99	Not included	Not included	n.v.t.	n.a.
91	Congenital abnormalities of the cardiovascular system	Q20-Q28	K73	NZR	Annual prevalence	0.158149
92	Down’s syndrome	Q90	Not included	Not included	n.a.	n.a.
93	Congenital malformations, deformations and chromosomal abnormalities-Other	Other in ICD chapter Q00-Q99	Not included	Not included	n.v.t.	n.a.
94	Symptoms, signs and abnormal clinical and laboratory findings	ICD Chapter R00-R99	Not included	Not included	n.v.t.	n.a.
95	Road traffic accidents	V01-V79, V81-V99, Y85	SEH from LIS	VeiligheidNL	Incidence (SEH)	0.303094
96	Self-inflicted injury	X60-X84	SEH from LIS	VeiligheidNL	Incidence (SEH)	2.96148
97	Injury resulting from violence	X85-Y09	SEH from LIS	VeiligheidNL	Incidence (SEH)	0.183294
98	Personal, work and sports accidents	W00-W99, X00-X59	SEH from LIS	VeiligheidNL	Incidence (SEH)	0.232774
99	Sports injuries	Not available	SEH from LIS	VeiligheidNL	Incidence (SEH)	0.163727
100	Occupational accidents	Not available	SEH from LIS	VeiligheidNL	Incidence (SEH)	0.104424
101	External causes-Other	Other in ICD chapter V00-Y99	Not included	Not included	n.v.t.	n.a.

## Sheet: Inputdata
Back
Sex	Year	ICD Chapter ID	ICD Chapter	Disease ID	Disease	Metric	Value (not roudned)	Value
Men	2015	1	Infectious and parasitic diseases	1	Infectious diseases of the gastrointestinal tract	Occurrence	127813	127800
Men	2015	1	Infectious and parasitic diseases	1	Infectious diseases of the gastrointestinal tract	Deaths	212	200
Men	2015	1	Infectious and parasitic diseases	1	Infectious diseases of the gastrointestinal tract	YLD	2422.67	2400
Men	2015	1	Infectious and parasitic diseases	1	Infectious diseases of the gastrointestinal tract	YLL	2068.51	2100
Men	2015	1	Infectious and parasitic diseases	1	Infectious diseases of the gastrointestinal tract	DALY	4491.17	4500
Men	2015	1	Infectious and parasitic diseases	2	Diseases in the National Immunisation Programme	Occurrence	13073	13100
Men	2015	1	Infectious and parasitic diseases	2	Diseases in the National Immunisation Programme	Deaths	0	0
Men	2015	1	Infectious and parasitic diseases	2	Diseases in the National Immunisation Programme	YLD	0	0
Men	2015	1	Infectious and parasitic diseases	2	Diseases in the National Immunisation Programme	YLL	0	0
Men	2015	1	Infectious and parasitic diseases	2	Diseases in the National Immunisation Programme	DALY	0	0
Men	2015	1	Infectious and parasitic diseases	3	AIDS and HIV infection	Occurrence	18903	18900
Men	2015	1	Infectious and parasitic diseases	3	AIDS and HIV infection	Deaths	30	30
Men	2015	1	Infectious and parasitic diseases	3	AIDS and HIV infection	YLD	888.318	900
Men	2015	1	Infectious and parasitic diseases	3	AIDS and HIV infection	YLL	848.519	800
Men	2015	1	Infectious and parasitic diseases	3	AIDS and HIV infection	DALY	1736.84	1700
Men	2015	1	Infectious and parasitic diseases	4	Zoonotic diseases	Occurrence	0	0
Men	2015	1	Infectious and parasitic diseases	4	Zoonotic diseases	Deaths	0	0
Men	2015	1	Infectious and parasitic diseases	4	Zoonotic diseases	YLD	0	0
Men	2015	1	Infectious and parasitic diseases	4	Zoonotic diseases	YLL	0	0
Men	2015	1	Infectious and parasitic diseases	4	Zoonotic diseases	DALY	0	0
Men	2015	1	Infectious and parasitic diseases	5	Hospital infections and antimicrobial resistance	Occurrence	0	0
Men	2015	1	Infectious and parasitic diseases	5	Hospital infections and antimicrobial resistance	Deaths	0	0
Men	2015	1	Infectious and parasitic diseases	5	Hospital infections and antimicrobial resistance	YLD	0	0
Men	2015	1	Infectious and parasitic diseases	5	Hospital infections and antimicrobial resistance	YLL	0	0
Men	2015	1	Infectious and parasitic diseases	5	Hospital infections and antimicrobial resistance	DALY	0	0
Men	2015	1	Infectious and parasitic diseases	6	Infectious and parasitic diseases-Other	Occurrence	#N/A
Men	2015	1	Infectious and parasitic diseases	6	Infectious and parasitic diseases-Other	Deaths	1434	1400
Men	2015	1	Infectious and parasitic diseases	6	Infectious and parasitic diseases-Other	YLD	14785	14800
Men	2015	1	Infectious and parasitic diseases	6	Infectious and parasitic diseases-Other	YLL	14687.4	14700
Men	2015	1	Infectious and parasitic diseases	6	Infectious and parasitic diseases-Other	DALY	29472.4	29500
Men	2015	2	Neoplasms	7	Colorectal cancer	Occurrence	39129	39100
Men	2015	2	Neoplasms	7	Colorectal cancer	Deaths	2778	2800
Men	2015	2	Neoplasms	7	Colorectal cancer	YLD	9737.29	9700
Men	2015	2	Neoplasms	7	Colorectal cancer	YLL	37475	37500
Men	2015	2	Neoplasms	7	Colorectal cancer	DALY	47212.2	47200
Men	2015	2	Neoplasms	8	Lung cancer	Occurrence	13169	13200
Men	2015	2	Neoplasms	8	Lung cancer	Deaths	6141	6100
Men	2015	2	Neoplasms	8	Lung cancer	YLD	3171.66	3200
Men	2015	2	Neoplasms	8	Lung cancer	YLL	85102.4	85100
Men	2015	2	Neoplasms	8	Lung cancer	DALY	88274.2	88300
Men	2015	2	Neoplasms	9	Skin cancer	Occurrence	47191	47200
Men	2015	2	Neoplasms	9	Skin cancer	Deaths	516	500
Men	2015	2	Neoplasms	9	Skin cancer	YLD	2933.66	2900
Men	2015	2	Neoplasms	9	Skin cancer	YLL	8303.47	8300
Men	2015	2	Neoplasms	9	Skin cancer	DALY	11237.1	11200
Men	2015	2	Neoplasms	10	Cervical cancer	Occurrence	0	0
Men	2015	2	Neoplasms	10	Cervical cancer	Deaths	0	0
Men	2015	2	Neoplasms	10	Cervical cancer	YLD	0	0
Men	2015	2	Neoplasms	10	Cervical cancer	YLL	0	0
Men	2015	2	Neoplasms	10	Cervical cancer	DALY	0	0
Men	2015	2	Neoplasms	11	Prostate cancer	Occurrence	77892	77900
Men	2015	2	Neoplasms	11	Prostate cancer	Deaths	2641	2600
Men	2015	2	Neoplasms	11	Prostate cancer	YLD	15263.7	15300
Men	2015	2	Neoplasms	11	Prostate cancer	YLL	25123.3	25100
Men	2015	2	Neoplasms	11	Prostate cancer	DALY	40386.9	40400
Men	2015	2	Neoplasms	12	Non-Hodgkin lymphoma (NHL)	Occurrence	13636	13600
Men	2015	2	Neoplasms	12	Non-Hodgkin lymphoma (NHL)	Deaths	664	700
Men	2015	2	Neoplasms	12	Non-Hodgkin lymphoma (NHL)	YLD	2799.79	2800
Men	2015	2	Neoplasms	12	Non-Hodgkin lymphoma (NHL)	YLL	9078.39	9100
Men	2015	2	Neoplasms	12	Non-Hodgkin lymphoma (NHL)	DALY	11878.2	11900
Men	2015	2	Neoplasms	13	Breast cancer	Occurrence	693	700
Men	2015	2	Neoplasms	13	Breast cancer	Deaths	23	20
Men	2015	2	Neoplasms	13	Breast cancer	YLD	139.351	100
Men	2015	2	Neoplasms	13	Breast cancer	YLL	255.678	300
Men	2015	2	Neoplasms	13	Breast cancer	DALY	395.029	400
Men	2015	2	Neoplasms	13.01	Lip and oral cavity cancer	Occurrence	3913	3900
Men	2015	2	Neoplasms	13.01	Lip and oral cavity cancer	Deaths	200	200
Men	2015	2	Neoplasms	13.01	Lip and oral cavity cancer	YLD	620.435	600
Men	2015	2	Neoplasms	13.01	Lip and oral cavity cancer	YLL	3506.51	3500
Men	2015	2	Neoplasms	13.01	Lip and oral cavity cancer	DALY	4126.95	4100
Men	2015	2	Neoplasms	13.02	Nasopharynx cancer	Occurrence	2675	2700
Men	2015	2	Neoplasms	13.02	Nasopharynx cancer	Deaths	230	200
Men	2015	2	Neoplasms	13.02	Nasopharynx cancer	YLD	433.09	400
Men	2015	2	Neoplasms	13.02	Nasopharynx cancer	YLL	3967.91	4000
Men	2015	2	Neoplasms	13.02	Nasopharynx cancer	DALY	4400.99	4400
Men	2015	2	Neoplasms	13.03	Esophageal cancer	Occurrence	3556	3600
Men	2015	2	Neoplasms	13.03	Esophageal cancer	Deaths	1342	1300
Men	2015	2	Neoplasms	13.03	Esophageal cancer	YLD	561.654	600
Men	2015	2	Neoplasms	13.03	Esophageal cancer	YLL	20646.3	20600
Men	2015	2	Neoplasms	13.03	Esophageal cancer	DALY	21208	21200
Men	2015	2	Neoplasms	13.04	Stomach cancer	Occurrence	1781	1800
Men	2015	2	Neoplasms	13.04	Stomach cancer	Deaths	824	800
Men	2015	2	Neoplasms	13.04	Stomach cancer	YLD	275.261	300
Men	2015	2	Neoplasms	13.04	Stomach cancer	YLL	11668.9	11700
Men	2015	2	Neoplasms	13.04	Stomach cancer	DALY	11944.1	11900
Men	2015	2	Neoplasms	13.05	Liver cancer	Occurrence	776	800
Men	2015	2	Neoplasms	13.05	Liver cancer	Deaths	609	600
Men	2015	2	Neoplasms	13.05	Liver cancer	YLD	123.759	100
Men	2015	2	Neoplasms	13.05	Liver cancer	YLL	9312.76	9300
Men	2015	2	Neoplasms	13.05	Liver cancer	DALY	9436.53	9400
Men	2015	2	Neoplasms	13.06	Galblaas cancer	Occurrence	732	700
Men	2015	2	Neoplasms	13.06	Galblaas cancer	Deaths	38	40
Men	2015	2	Neoplasms	13.06	Galblaas cancer	YLD	114.612	100
Men	2015	2	Neoplasms	13.06	Galblaas cancer	YLL	475.389	500
Men	2015	2	Neoplasms	13.06	Galblaas cancer	DALY	590.001	600
Men	2015	2	Neoplasms	13.07	Pancreatic cancer	Occurrence	1164	1200
Men	2015	2	Neoplasms	13.07	Pancreatic cancer	Deaths	1363	1400
Men	2015	2	Neoplasms	13.07	Pancreatic cancer	YLD	184.942	200
Men	2015	2	Neoplasms	13.07	Pancreatic cancer	YLL	20268.5	20300
Men	2015	2	Neoplasms	13.07	Pancreatic cancer	DALY	20453.4	20500
Men	2015	2	Neoplasms	13.08	Nasal Cavity, Middle Ear & Accessory Sinuses cancer	Occurrence	472	500
Men	2015	2	Neoplasms	13.08	Nasal Cavity, Middle Ear & Accessory Sinuses cancer	Deaths	21	20
Men	2015	2	Neoplasms	13.08	Nasal Cavity, Middle Ear & Accessory Sinuses cancer	YLD	74.654	70
Men	2015	2	Neoplasms	13.08	Nasal Cavity, Middle Ear & Accessory Sinuses cancer	YLL	319.257	300
Men	2015	2	Neoplasms	13.08	Nasal Cavity, Middle Ear & Accessory Sinuses cancer	DALY	393.911	400
Men	2015	2	Neoplasms	13.09	Larynx cancer	Occurrence	3609	3600
Men	2015	2	Neoplasms	13.09	Larynx cancer	Deaths	157	200
Men	2015	2	Neoplasms	13.09	Larynx cancer	YLD	565.331	600
Men	2015	2	Neoplasms	13.09	Larynx cancer	YLL	2474.78	2500
Men	2015	2	Neoplasms	13.09	Larynx cancer	DALY	3040.11	3000
Men	2015	2	Neoplasms	13.1	Mesothelioma	Occurrence	574	600
Men	2015	2	Neoplasms	13.1	Mesothelioma	Deaths	453	500
Men	2015	2	Neoplasms	13.1	Mesothelioma	YLD	88.288	90
Men	2015	2	Neoplasms	13.1	Mesothelioma	YLL	5585.45	5600
Men	2015	2	Neoplasms	13.1	Mesothelioma	DALY	5673.73	5700
Men	2015	2	Neoplasms	13.11	Soft Tissue Sarcoma cancer	Occurrence	1788	1800
Men	2015	2	Neoplasms	13.11	Soft Tissue Sarcoma cancer	Deaths	141	100
Men	2015	2	Neoplasms	13.11	Soft Tissue Sarcoma cancer	YLD	287.276	300
Men	2015	2	Neoplasms	13.11	Soft Tissue Sarcoma cancer	YLL	2774.79	2800
Men	2015	2	Neoplasms	13.11	Soft Tissue Sarcoma cancer	DALY	3062.06	3100
Men	2015	2	Neoplasms	13.12	Corpus Uteri cancer	Occurrence	0	0
Men	2015	2	Neoplasms	13.12	Corpus Uteri cancer	Deaths	0	0
Men	2015	2	Neoplasms	13.12	Corpus Uteri cancer	YLD	0	0
Men	2015	2	Neoplasms	13.12	Corpus Uteri cancer	YLL	0	0
Men	2015	2	Neoplasms	13.12	Corpus Uteri cancer	DALY	0	0
Men	2015	2	Neoplasms	13.13	Ovary cancer	Occurrence	0	0
Men	2015	2	Neoplasms	13.13	Ovary cancer	Deaths	0	0
Men	2015	2	Neoplasms	13.13	Ovary cancer	YLD	0	0
Men	2015	2	Neoplasms	13.13	Ovary cancer	YLL	0	0
Men	2015	2	Neoplasms	13.13	Ovary cancer	DALY	0	0
Men	2015	2	Neoplasms	13.14	Testis cancer	Occurrence	6401	6400
Men	2015	2	Neoplasms	13.14	Testis cancer	Deaths	23.4964	20
Men	2015	2	Neoplasms	13.14	Testis cancer	YLD	1107.33	1100
Men	2015	2	Neoplasms	13.14	Testis cancer	YLL	842.869	800
Men	2015	2	Neoplasms	13.14	Testis cancer	DALY	1950.2	2000
Men	2015	2	Neoplasms	13.15	Larynx cancer	Occurrence	7519	7500
Men	2015	2	Neoplasms	13.15	Larynx cancer	Deaths	608.001	600
Men	2015	2	Neoplasms	13.15	Larynx cancer	YLD	1193.34	1200
Men	2015	2	Neoplasms	13.15	Larynx cancer	YLL	9032.5	9000
Men	2015	2	Neoplasms	13.15	Larynx cancer	DALY	10225.8	10200
Men	2015	2	Neoplasms	13.16	Urinary cancer	Occurrence	1134	1100
Men	2015	2	Neoplasms	13.16	Urinary cancer	Deaths	394	400
Men	2015	2	Neoplasms	13.16	Urinary cancer	YLD	174.002	200
Men	2015	2	Neoplasms	13.16	Urinary cancer	YLL	5273.52	5300
Men	2015	2	Neoplasms	13.16	Urinary cancer	DALY	5447.52	5400
Men	2015	2	Neoplasms	13.17	Bladder cancer	Occurrence	28942	28900
Men	2015	2	Neoplasms	13.17	Bladder cancer	Deaths	843	800
Men	2015	2	Neoplasms	13.17	Bladder cancer	YLD	4440.98	4400
Men	2015	2	Neoplasms	13.17	Bladder cancer	YLL	9273.36	9300
Men	2015	2	Neoplasms	13.17	Bladder cancer	DALY	13714.3	13700
Men	2015	2	Neoplasms	13.18	Brain cancer	Occurrence	1727	1700
Men	2015	2	Neoplasms	13.18	Brain cancer	Deaths	499	500
Men	2015	2	Neoplasms	13.18	Brain cancer	YLD	291.034	300
Men	2015	2	Neoplasms	13.18	Brain cancer	YLL	10682.9	10700
Men	2015	2	Neoplasms	13.18	Brain cancer	DALY	10974	11000
Men	2015	2	Neoplasms	13.19	Thyroid Gland cancer	Occurrence	1271	1300
Men	2015	2	Neoplasms	13.19	Thyroid Gland cancer	Deaths	30	30
Men	2015	2	Neoplasms	13.19	Thyroid Gland cancer	YLD	210.754	200
Men	2015	2	Neoplasms	13.19	Thyroid Gland cancer	YLL	486.504	500
Men	2015	2	Neoplasms	13.19	Thyroid Gland cancer	DALY	697.258	700
Men	2015	2	Neoplasms	13.2	Hodgkin lymphoma	Occurrence	1986	2000
Men	2015	2	Neoplasms	13.2	Hodgkin lymphoma	Deaths	38	40
Men	2015	2	Neoplasms	13.2	Hodgkin lymphoma	YLD	338.125	300
Men	2015	2	Neoplasms	13.2	Hodgkin lymphoma	YLL	640.318	600
Men	2015	2	Neoplasms	13.2	Hodgkin lymphoma	DALY	978.443	1000
Men	2015	2	Neoplasms	13.21	Plasma Cell Tumors	Occurrence	3020	3000
Men	2015	2	Neoplasms	13.21	Plasma Cell Tumors	Deaths	452	500
Men	2015	2	Neoplasms	13.21	Plasma Cell Tumors	YLD	473.373	500
Men	2015	2	Neoplasms	13.21	Plasma Cell Tumors	YLL	5888.61	5900
Men	2015	2	Neoplasms	13.21	Plasma Cell Tumors	DALY	6361.98	6400
Men	2015	2	Neoplasms	13.22	Leukemia	Occurrence	7806	7800
Men	2015	2	Neoplasms	13.22	Leukemia	Deaths	751	800
Men	2015	2	Neoplasms	13.22	Leukemia	YLD	1254.07	1300
Men	2015	2	Neoplasms	13.22	Leukemia	YLL	10450.3	10500
Men	2015	2	Neoplasms	13.22	Leukemia	DALY	11704.4	11700
Men	2015	2	Neoplasms	14	Neoplasms-Other	Occurrence	#N/A
Men	2015	2	Neoplasms	14	Neoplasms-Other	Deaths	2879.5	2900
Men	2015	2	Neoplasms	14	Neoplasms-Other	YLD	18565.4	18600
Men	2015	2	Neoplasms	14	Neoplasms-Other	YLL	37988.9	38000
Men	2015	2	Neoplasms	14	Neoplasms-Other	DALY	56554.3	56600
Men	2015	3	Diseases of the blood and blood-forming organs	15	Diseases of the blood -Other	Occurrence	#N/A
Men	2015	3	Diseases of the blood and blood-forming organs	15	Diseases of the blood -Other	Deaths	224	200
Men	2015	3	Diseases of the blood and blood-forming organs	15	Diseases of the blood -Other	YLD	4720.86	4700
Men	2015	3	Diseases of the blood and blood-forming organs	15	Diseases of the blood -Other	YLL	2874.34	2900
Men	2015	3	Diseases of the blood and blood-forming organs	15	Diseases of the blood -Other	DALY	7595.2	7600
Men	2015	4	Endocrine, nutritional and metabolic diseases	16	Diabetes	Occurrence	572045	572000
Men	2015	4	Endocrine, nutritional and metabolic diseases	16	Diabetes	Deaths	1306	1300
Men	2015	4	Endocrine, nutritional and metabolic diseases	16	Diabetes	YLD	82882.7	82900
Men	2015	4	Endocrine, nutritional and metabolic diseases	16	Diabetes	YLL	15433.1	15400
Men	2015	4	Endocrine, nutritional and metabolic diseases	16	Diabetes	DALY	98315.9	98300
Men	2015	4	Endocrine, nutritional and metabolic diseases	17	Endocrine, nutritional and metabolic diseases -Other	Occurrence	#N/A
Men	2015	4	Endocrine, nutritional and metabolic diseases	17	Endocrine, nutritional and metabolic diseases -Other	Deaths	332	300
Men	2015	4	Endocrine, nutritional and metabolic diseases	17	Endocrine, nutritional and metabolic diseases -Other	YLD	34495.4	34500
Men	2015	4	Endocrine, nutritional and metabolic diseases	17	Endocrine, nutritional and metabolic diseases -Other	YLL	6832.9	6800
Men	2015	4	Endocrine, nutritional and metabolic diseases	17	Endocrine, nutritional and metabolic diseases -Other	DALY	41328.3	41300
Men	2015	5	Mental and behavioural disorders	18	Mood disorders	Occurrence	195998	196000
Men	2015	5	Mental and behavioural disorders	18	Mood disorders	Deaths	34	30
Men	2015	5	Mental and behavioural disorders	18	Mood disorders	YLD	65421.5	65400
Men	2015	5	Mental and behavioural disorders	18	Mood disorders	YLL	583.636	600
Men	2015	5	Mental and behavioural disorders	18	Mood disorders	DALY	66005.1	66000
Men	2015	5	Mental and behavioural disorders	19	Schizophrenia	Occurrence	31030	31000
Men	2015	5	Mental and behavioural disorders	19	Schizophrenia	Deaths	0	0
Men	2015	5	Mental and behavioural disorders	19	Schizophrenia	YLD	14665	14700
Men	2015	5	Mental and behavioural disorders	19	Schizophrenia	YLL	0	0
Men	2015	5	Mental and behavioural disorders	19	Schizophrenia	DALY	14665	14700
Men	2015	5	Mental and behavioural disorders	20	Autism spectrum disorders	Occurrence	63169	63200
Men	2015	5	Mental and behavioural disorders	20	Autism spectrum disorders	Deaths	0	0
Men	2015	5	Mental and behavioural disorders	20	Autism spectrum disorders	YLD	15995.3	16000
Men	2015	5	Mental and behavioural disorders	20	Autism spectrum disorders	YLL	0	0
Men	2015	5	Mental and behavioural disorders	20	Autism spectrum disorders	DALY	15995.3	16000
Men	2015	5	Mental and behavioural disorders	21	Anxiety disorders	Occurrence	421068	421100
Men	2015	5	Mental and behavioural disorders	21	Anxiety disorders	Deaths	0	0
Men	2015	5	Mental and behavioural disorders	21	Anxiety disorders	YLD	70241.2	70200
Men	2015	5	Mental and behavioural disorders	21	Anxiety disorders	YLL	0	0
Men	2015	5	Mental and behavioural disorders	21	Anxiety disorders	DALY	70241.2	70200
Men	2015	5	Mental and behavioural disorders	22	Personality disorders	Occurrence	78027	78000
Men	2015	5	Mental and behavioural disorders	22	Personality disorders	Deaths	0	0
Men	2015	5	Mental and behavioural disorders	22	Personality disorders	YLD	11325.4	11300
Men	2015	5	Mental and behavioural disorders	22	Personality disorders	YLL	0	0
Men	2015	5	Mental and behavioural disorders	22	Personality disorders	DALY	11325.4	11300
Men	2015	5	Mental and behavioural disorders	23	Behavioural disorders	Occurrence	73687	73700
Men	2015	5	Mental and behavioural disorders	23	Behavioural disorders	Deaths	0	0
Men	2015	5	Mental and behavioural disorders	23	Behavioural disorders	YLD	2068.05	2100
Men	2015	5	Mental and behavioural disorders	23	Behavioural disorders	YLL	0	0
Men	2015	5	Mental and behavioural disorders	23	Behavioural disorders	DALY	2068.05	2100
Men	2015	5	Mental and behavioural disorders	24	Intellectual disabilities	Occurrence	79978	80000
Men	2015	5	Mental and behavioural disorders	24	Intellectual disabilities	Deaths	51	50
Men	2015	5	Mental and behavioural disorders	24	Intellectual disabilities	YLD	29778.5	29800
Men	2015	5	Mental and behavioural disorders	24	Intellectual disabilities	YLL	1968.08	2000
Men	2015	5	Mental and behavioural disorders	24	Intellectual disabilities	DALY	31746.5	31700
Men	2015	5	Mental and behavioural disorders	25	Alcohol-related disorders	Occurrence	69774	69800
Men	2015	5	Mental and behavioural disorders	25	Alcohol-related disorders	Deaths	349	300
Men	2015	5	Mental and behavioural disorders	25	Alcohol-related disorders	YLD	16102.9	16100
Men	2015	5	Mental and behavioural disorders	25	Alcohol-related disorders	YLL	7836.94	7800
Men	2015	5	Mental and behavioural disorders	25	Alcohol-related disorders	DALY	23939.8	23900
Men	2015	5	Mental and behavioural disorders	26	Substance-related disorders	Occurrence	48107	48100
Men	2015	5	Mental and behavioural disorders	26	Substance-related disorders	Deaths	29	30
Men	2015	5	Mental and behavioural disorders	26	Substance-related disorders	YLD	5614.79	5600
Men	2015	5	Mental and behavioural disorders	26	Substance-related disorders	YLL	898.801	900
Men	2015	5	Mental and behavioural disorders	26	Substance-related disorders	DALY	6513.59	6500
Men	2015	5	Mental and behavioural disorders	27	ADHD	Occurrence	191326	191300
Men	2015	5	Mental and behavioural disorders	27	ADHD	Deaths	0	0
Men	2015	5	Mental and behavioural disorders	27	ADHD	YLD	3133.86	3100
Men	2015	5	Mental and behavioural disorders	27	ADHD	YLL	0	0
Men	2015	5	Mental and behavioural disorders	27	ADHD	DALY	3133.86	3100
Men	2015	5	Mental and behavioural disorders	28	Burn-out (overworked, surmenage, adjustment disorders, stress-related disorders)	Occurrence	134067	134100
Men	2015	5	Mental and behavioural disorders	28	Burn-out (overworked, surmenage, adjustment disorders, stress-related disorders)	Deaths	0	0
Men	2015	5	Mental and behavioural disorders	28	Burn-out (overworked, surmenage, adjustment disorders, stress-related disorders)	YLD	23991.7	24000
Men	2015	5	Mental and behavioural disorders	28	Burn-out (overworked, surmenage, adjustment disorders, stress-related disorders)	YLL	0	0
Men	2015	5	Mental and behavioural disorders	28	Burn-out (overworked, surmenage, adjustment disorders, stress-related disorders)	DALY	23991.7	24000
Men	2015	5	Mental and behavioural disorders	29	Dementia in Chapter Mental and behavioural disorders	Occurrence	40921	40900
Men	2015	5	Mental and behavioural disorders	29	Dementia in Chapter Mental and behavioural disorders	Deaths	3245	3200
Men	2015	5	Mental and behavioural disorders	29	Dementia in Chapter Mental and behavioural disorders	YLD	12120.2	12100
Men	2015	5	Mental and behavioural disorders	29	Dementia in Chapter Mental and behavioural disorders	YLL	20193.5	20200
Men	2015	5	Mental and behavioural disorders	29	Dementia in Chapter Mental and behavioural disorders	DALY	32313.7	32300
Men	2015	5	Mental and behavioural disorders	30	Mental and behavioural disorders-Other	Occurrence	#N/A
Men	2015	5	Mental and behavioural disorders	30	Mental and behavioural disorders-Other	Deaths	125	100
Men	2015	5	Mental and behavioural disorders	30	Mental and behavioural disorders-Other	YLD	16248.1	16200
Men	2015	5	Mental and behavioural disorders	30	Mental and behavioural disorders-Other	YLL	2079.26	2100
Men	2015	5	Mental and behavioural disorders	30	Mental and behavioural disorders-Other	DALY	18327.4	18300
Men	2015	6	Diseases of the nervous system	31	Parkinson’s disease	Occurrence	27345	27300
Men	2015	6	Diseases of the nervous system	31	Parkinson’s disease	Deaths	918.001	900
Men	2015	6	Diseases of the nervous system	31	Parkinson’s disease	YLD	7734.94	7700
Men	2015	6	Diseases of the nervous system	31	Parkinson’s disease	YLL	7534.17	7500
Men	2015	6	Diseases of the nervous system	31	Parkinson’s disease	DALY	15269.1	15300
Men	2015	6	Diseases of the nervous system	32	Epilepsy	Occurrence	94413	94400
Men	2015	6	Diseases of the nervous system	32	Epilepsy	Deaths	160	200
Men	2015	6	Diseases of the nervous system	32	Epilepsy	YLD	4691.83	4700
Men	2015	6	Diseases of the nervous system	32	Epilepsy	YLL	3666.31	3700
Men	2015	6	Diseases of the nervous system	32	Epilepsy	DALY	8358.14	8400
Men	2015	6	Diseases of the nervous system	33	VTV visual impairments	Occurrence	322115	322100
Men	2015	6	Diseases of the nervous system	33	VTV visual impairments	Deaths	0	0
Men	2015	6	Diseases of the nervous system	33	VTV visual impairments	YLD	17572.5	17600
Men	2015	6	Diseases of the nervous system	33	VTV visual impairments	YLL	0	0
Men	2015	6	Diseases of the nervous system	33	VTV visual impairments	DALY	17572.5	17600
Men	2015	6	Diseases of the nervous system	34	Hearing impairments	Occurrence	325886	325900
Men	2015	6	Diseases of the nervous system	34	Hearing impairments	Deaths	0	0
Men	2015	6	Diseases of the nervous system	34	Hearing impairments	YLD	44195.1	44200
Men	2015	6	Diseases of the nervous system	34	Hearing impairments	YLL	0	0
Men	2015	6	Diseases of the nervous system	34	Hearing impairments	DALY	44195.1	44200
Men	2015	6	Diseases of the nervous system	35	Migraine	Occurrence	59391	59400
Men	2015	6	Diseases of the nervous system	35	Migraine	Deaths	0	0
Men	2015	6	Diseases of the nervous system	35	Migraine	YLD	1023.9	1000
Men	2015	6	Diseases of the nervous system	35	Migraine	YLL	0	0
Men	2015	6	Diseases of the nervous system	35	Migraine	DALY	1023.9	1000
Men	2015	6	Diseases of the nervous system	36	Dementia in Chapter diseases of the nervous system	Occurrence	14620	14600
Men	2015	6	Diseases of the nervous system	36	Dementia in Chapter diseases of the nervous system	Deaths	1044	1000
Men	2015	6	Diseases of the nervous system	36	Dementia in Chapter diseases of the nervous system	YLD	4330.4	4300
Men	2015	6	Diseases of the nervous system	36	Dementia in Chapter diseases of the nervous system	YLL	7214.91	7200
Men	2015	6	Diseases of the nervous system	36	Dementia in Chapter diseases of the nervous system	DALY	11545.3	11500
Men	2015	6	Diseases of the nervous system	37	Stroke in Chapter diseases of the nervous system	Occurrence	891	900
Men	2015	6	Diseases of the nervous system	37	Stroke in Chapter diseases of the nervous system	Deaths	20	20
Men	2015	6	Diseases of the nervous system	37	Stroke in Chapter diseases of the nervous system	YLD	294.499	300
Men	2015	6	Diseases of the nervous system	37	Stroke in Chapter diseases of the nervous system	YLL	156.167	200
Men	2015	6	Diseases of the nervous system	37	Stroke in Chapter diseases of the nervous system	DALY	450.666	500
Men	2015	6	Diseases of the nervous system	38	Diseases of the nervous system and senses-Other	Occurrence	#N/A
Men	2015	6	Diseases of the nervous system	38	Diseases of the nervous system and senses-Other	Deaths	1194	1200
Men	2015	6	Diseases of the nervous system	38	Diseases of the nervous system and senses-Other	YLD	76276.3	76300
Men	2015	6	Diseases of the nervous system	38	Diseases of the nervous system and senses-Other	YLL	19455.3	19500
Men	2015	6	Diseases of the nervous system	38	Diseases of the nervous system and senses-Other	DALY	95731.6	95700
Men	2015	7	Diseases of the circulatory system	39	Diseases of the endocardium/valve defects	Occurrence	56189	56200
Men	2015	7	Diseases of the circulatory system	39	Diseases of the endocardium/valve defects	Deaths	870	900
Men	2015	7	Diseases of the circulatory system	39	Diseases of the endocardium/valve defects	YLD	4163.47	4200
Men	2015	7	Diseases of the circulatory system	39	Diseases of the endocardium/valve defects	YLL	7904.85	7900
Men	2015	7	Diseases of the circulatory system	39	Diseases of the endocardium/valve defects	DALY	12068.3	12100
Men	2015	7	Diseases of the circulatory system	40	Heart failure	Occurrence	104096	104100
Men	2015	7	Diseases of the circulatory system	40	Heart failure	Deaths	3112	3100
Men	2015	7	Diseases of the circulatory system	40	Heart failure	YLD	9289.55	9300
Men	2015	7	Diseases of the circulatory system	40	Heart failure	YLL	23345.4	23300
Men	2015	7	Diseases of the circulatory system	40	Heart failure	DALY	32635	32600
Men	2015	7	Diseases of the circulatory system	41	Coronary heart diseases	Occurrence	450059	450100
Men	2015	7	Diseases of the circulatory system	41	Coronary heart diseases	Deaths	5292	5300
Men	2015	7	Diseases of the circulatory system	41	Coronary heart diseases	YLD	102215	102200
Men	2015	7	Diseases of the circulatory system	41	Coronary heart diseases	YLL	61871.4	61900
Men	2015	7	Diseases of the circulatory system	41	Coronary heart diseases	DALY	164086	164100
Men	2015	7	Diseases of the circulatory system	42	Arrhythmias	Occurrence	196144	196100
Men	2015	7	Diseases of the circulatory system	42	Arrhythmias	Deaths	960.999	1000
Men	2015	7	Diseases of the circulatory system	42	Arrhythmias	YLD	14598	14600
Men	2015	7	Diseases of the circulatory system	42	Arrhythmias	YLL	9028.1	9000
Men	2015	7	Diseases of the circulatory system	42	Arrhythmias	DALY	23626.1	23600
Men	2015	7	Diseases of the circulatory system	43	Cardiac arrest	Occurrence	11156	11200
Men	2015	7	Diseases of the circulatory system	43	Cardiac arrest	Deaths	1076	1100
Men	2015	7	Diseases of the circulatory system	43	Cardiac arrest	YLD	468.546	500
Men	2015	7	Diseases of the circulatory system	43	Cardiac arrest	YLL	15392	15400
Men	2015	7	Diseases of the circulatory system	43	Cardiac arrest	DALY	15860.6	15900
Men	2015	7	Diseases of the circulatory system	44	Stroke in Chapter cardiovascular diseases	Occurrence	218978	219000
Men	2015	7	Diseases of the circulatory system	44	Stroke in Chapter cardiovascular diseases	Deaths	3968	4000
Men	2015	7	Diseases of the circulatory system	44	Stroke in Chapter cardiovascular diseases	YLD	72271.9	72300
Men	2015	7	Diseases of the circulatory system	44	Stroke in Chapter cardiovascular diseases	YLL	38324.3	38300
Men	2015	7	Diseases of the circulatory system	44	Stroke in Chapter cardiovascular diseases	DALY	110596	110600
Men	2015	7	Diseases of the circulatory system	45	Cardiovascular diseases-Other	Occurrence	#N/A
Men	2015	7	Diseases of the circulatory system	45	Cardiovascular diseases-Other	Deaths	3264	3300
Men	2015	7	Diseases of the circulatory system	45	Cardiovascular diseases-Other	YLD	44033.2	44000
Men	2015	7	Diseases of the circulatory system	45	Cardiovascular diseases-Other	YLL	38936	38900
Men	2015	7	Diseases of the circulatory system	45	Cardiovascular diseases-Other	DALY	82969.1	83000
Men	2015	8	Diseases of the respiratory system	46	Infections of the lower respiratory tract	Occurrence	282279	282300
Men	2015	8	Diseases of the respiratory system	46	Infections of the lower respiratory tract	Deaths	1594	1600
Men	2015	8	Diseases of the respiratory system	46	Infections of the lower respiratory tract	YLD	10737.4	10700
Men	2015	8	Diseases of the respiratory system	46	Infections of the lower respiratory tract	YLL	11718.1	11700
Men	2015	8	Diseases of the respiratory system	46	Infections of the lower respiratory tract	DALY	22455.5	22500
Men	2015	8	Diseases of the respiratory system	47	Influenza	Occurrence	418344	418300
Men	2015	8	Diseases of the respiratory system	47	Influenza	Deaths	143	100
Men	2015	8	Diseases of the respiratory system	47	Influenza	YLD	4277.79	4300
Men	2015	8	Diseases of the respiratory system	47	Influenza	YLL	1304.88	1300
Men	2015	8	Diseases of the respiratory system	47	Influenza	DALY	5582.67	5600
Men	2015	8	Diseases of the respiratory system	48	COPD	Occurrence	308806	308800
Men	2015	8	Diseases of the respiratory system	48	COPD	Deaths	3637	3600
Men	2015	8	Diseases of the respiratory system	48	COPD	YLD	55103.4	55100
Men	2015	8	Diseases of the respiratory system	48	COPD	YLL	34753.4	34800
Men	2015	8	Diseases of the respiratory system	48	COPD	DALY	89856.8	89900
Men	2015	8	Diseases of the respiratory system	49	Asthma	Occurrence	267194	267200
Men	2015	8	Diseases of the respiratory system	49	Asthma	Deaths	38	40
Men	2015	8	Diseases of the respiratory system	49	Asthma	YLD	16339	16300
Men	2015	8	Diseases of the respiratory system	49	Asthma	YLL	740.384	700
Men	2015	8	Diseases of the respiratory system	49	Asthma	DALY	17079.4	17100
Men	2015	8	Diseases of the respiratory system	50	Diseases of the respiratory system-Other	Occurrence	#N/A
Men	2015	8	Diseases of the respiratory system	50	Diseases of the respiratory system-Other	Deaths	907	900
Men	2015	8	Diseases of the respiratory system	50	Diseases of the respiratory system-Other	YLD	13611.7	13600
Men	2015	8	Diseases of the respiratory system	50	Diseases of the respiratory system-Other	YLL	8911.63	8900
Men	2015	8	Diseases of the respiratory system	50	Diseases of the respiratory system-Other	DALY	22523.3	22500
Men	2015	9	Diseases of the digestive system	51	Dental disorders	Occurrence	0	0
Men	2015	9	Diseases of the digestive system	51	Dental disorders	Deaths	0	0
Men	2015	9	Diseases of the digestive system	51	Dental disorders	YLD	0	0
Men	2015	9	Diseases of the digestive system	51	Dental disorders	YLL	0	0
Men	2015	9	Diseases of the digestive system	51	Dental disorders	DALY	0	0
Men	2015	9	Diseases of the digestive system	52	Alcohol-induced liver diseases	Occurrence	0	0
Men	2015	9	Diseases of the digestive system	52	Alcohol-induced liver diseases	Deaths	296	300
Men	2015	9	Diseases of the digestive system	52	Alcohol-induced liver diseases	YLD	11150.8	11200
Men	2015	9	Diseases of the digestive system	52	Alcohol-induced liver diseases	YLL	6525.16	6500
Men	2015	9	Diseases of the digestive system	52	Alcohol-induced liver diseases	DALY	17676	17700
Men	2015	9	Diseases of the digestive system	53	Diseases of the digestive system-Other	Occurrence	#N/A
Men	2015	9	Diseases of the digestive system	53	Diseases of the digestive system-Other	Deaths	1849	1800
Men	2015	9	Diseases of the digestive system	53	Diseases of the digestive system-Other	YLD	35161	35200
Men	2015	9	Diseases of the digestive system	53	Diseases of the digestive system-Other	YLL	21786	21800
Men	2015	9	Diseases of the digestive system	53	Diseases of the digestive system-Other	DALY	56946.9	56900
Men	2015	10	Diseases of the skin and subcutaneous tissue	54	Atopic dermatitis	Occurrence	172055	172100
Men	2015	10	Diseases of the skin and subcutaneous tissue	54	Atopic dermatitis	Deaths	0	0
Men	2015	10	Diseases of the skin and subcutaneous tissue	54	Atopic dermatitis	YLD	6244.2	6200
Men	2015	10	Diseases of the skin and subcutaneous tissue	54	Atopic dermatitis	YLL	0	0
Men	2015	10	Diseases of the skin and subcutaneous tissue	54	Atopic dermatitis	DALY	6244.2	6200
Men	2015	10	Diseases of the skin and subcutaneous tissue	55	Contact eczema	Occurrence	395015	395000
Men	2015	10	Diseases of the skin and subcutaneous tissue	55	Contact eczema	Deaths	0	0
Men	2015	10	Diseases of the skin and subcutaneous tissue	55	Contact eczema	YLD	9008.88	9000
Men	2015	10	Diseases of the skin and subcutaneous tissue	55	Contact eczema	YLL	0	0
Men	2015	10	Diseases of the skin and subcutaneous tissue	55	Contact eczema	DALY	9008.88	9000
Men	2015	10	Diseases of the skin and subcutaneous tissue	56	Skin diseases-Other	Occurrence	#N/A
Men	2015	10	Diseases of the skin and subcutaneous tissue	56	Skin diseases-Other	Deaths	96.0001	100
Men	2015	10	Diseases of the skin and subcutaneous tissue	56	Skin diseases-Other	YLD	1365.92	1400
Men	2015	10	Diseases of the skin and subcutaneous tissue	56	Skin diseases-Other	YLL	840.479	800
Men	2015	10	Diseases of the skin and subcutaneous tissue	56	Skin diseases-Other	DALY	2206.4	2200
Men	2015	11	Diseases of the musculoskeletal system and connective tissue	57	Rheumatoid arthritis (RA)	Occurrence	86199	86200
Men	2015	11	Diseases of the musculoskeletal system and connective tissue	57	Rheumatoid arthritis (RA)	Deaths	47.0001	50
Men	2015	11	Diseases of the musculoskeletal system and connective tissue	57	Rheumatoid arthritis (RA)	YLD	14433.9	14400
Men	2015	11	Diseases of the musculoskeletal system and connective tissue	57	Rheumatoid arthritis (RA)	YLL	536.309	500
Men	2015	11	Diseases of the musculoskeletal system and connective tissue	57	Rheumatoid arthritis (RA)	DALY	14970.2	15000
Men	2015	11	Diseases of the musculoskeletal system and connective tissue	58	Osteoarthrosis	Occurrence	409943	409900
Men	2015	11	Diseases of the musculoskeletal system and connective tissue	58	Osteoarthrosis	Deaths	42.9999	40
Men	2015	11	Diseases of the musculoskeletal system and connective tissue	58	Osteoarthrosis	YLD	43450.1	43500
Men	2015	11	Diseases of the musculoskeletal system and connective tissue	58	Osteoarthrosis	YLL	330.054	300
Men	2015	11	Diseases of the musculoskeletal system and connective tissue	58	Osteoarthrosis	DALY	43780.2	43800
Men	2015	11	Diseases of the musculoskeletal system and connective tissue	59	Neck and back complaints	Occurrence	832694	832700
Men	2015	11	Diseases of the musculoskeletal system and connective tissue	59	Neck and back complaints	Deaths	50	50
Men	2015	11	Diseases of the musculoskeletal system and connective tissue	59	Neck and back complaints	YLD	58363.9	58400
Men	2015	11	Diseases of the musculoskeletal system and connective tissue	59	Neck and back complaints	YLL	588.22	600
Men	2015	11	Diseases of the musculoskeletal system and connective tissue	59	Neck and back complaints	DALY	58952.1	59000
Men	2015	11	Diseases of the musculoskeletal system and connective tissue	60	Osteoporosis	Occurrence	62920	62900
Men	2015	11	Diseases of the musculoskeletal system and connective tissue	60	Osteoporosis	Deaths	15	20
Men	2015	11	Diseases of the musculoskeletal system and connective tissue	60	Osteoporosis	YLD	327.452	300
Men	2015	11	Diseases of the musculoskeletal system and connective tissue	60	Osteoporosis	YLL	94.9456	90
Men	2015	11	Diseases of the musculoskeletal system and connective tissue	60	Osteoporosis	DALY	422.397	400
Men	2015	11	Diseases of the musculoskeletal system and connective tissue	61	Diseases of the musculoskeletal system-Other	Occurrence	#N/A
Men	2015	11	Diseases of the musculoskeletal system and connective tissue	61	Diseases of the musculoskeletal system-Other	Deaths	195	200
Men	2015	11	Diseases of the musculoskeletal system and connective tissue	61	Diseases of the musculoskeletal system-Other	YLD	185595	185600
Men	2015	11	Diseases of the musculoskeletal system and connective tissue	61	Diseases of the musculoskeletal system-Other	YLL	2742.28	2700
Men	2015	11	Diseases of the musculoskeletal system and connective tissue	61	Diseases of the musculoskeletal system-Other	DALY	188337	188300
Men	2015	12	Diseases of the genitourinary system	62	Renal insufficiency (acute and chronic) / renal failure	Occurrence	30926	30900
Men	2015	12	Diseases of the genitourinary system	62	Renal insufficiency (acute and chronic) / renal failure	Deaths	851	900
Men	2015	12	Diseases of the genitourinary system	62	Renal insufficiency (acute and chronic) / renal failure	YLD	4182.97	4200
Men	2015	12	Diseases of the genitourinary system	62	Renal insufficiency (acute and chronic) / renal failure	YLL	6760.62	6800
Men	2015	12	Diseases of the genitourinary system	62	Renal insufficiency (acute and chronic) / renal failure	DALY	10943.6	10900
Men	2015	12	Diseases of the genitourinary system	63	Diseases of the genitourinary system-Other	Occurrence	#N/A
Men	2015	12	Diseases of the genitourinary system	63	Diseases of the genitourinary system-Other	Deaths	631.001	600
Men	2015	12	Diseases of the genitourinary system	63	Diseases of the genitourinary system-Other	YLD	2695.76	2700
Men	2015	12	Diseases of the genitourinary system	63	Diseases of the genitourinary system-Other	YLL	5179.78	5200
Men	2015	12	Diseases of the genitourinary system	63	Diseases of the genitourinary system-Other	DALY	7875.53	7900
Men	2015	13	Pregnancy, childbirth and the puerperium	64	Complications in pregnancy, childbirth or confinement	Occurrence	0	0
Men	2015	13	Pregnancy, childbirth and the puerperium	64	Complications in pregnancy, childbirth or confinement	Deaths	0	0
Men	2015	13	Pregnancy, childbirth and the puerperium	64	Complications in pregnancy, childbirth or confinement	YLD	0	0
Men	2015	13	Pregnancy, childbirth and the puerperium	64	Complications in pregnancy, childbirth or confinement	YLL	0	0
Men	2015	13	Pregnancy, childbirth and the puerperium	64	Complications in pregnancy, childbirth or confinement	DALY	0	0
Men	2015	13	Pregnancy, childbirth and the puerperium	65	Pregnancy, childbirth and the puerperium-Other	Occurrence	#N/A
Men	2015	13	Pregnancy, childbirth and the puerperium	65	Pregnancy, childbirth and the puerperium-Other	Deaths	0	0
Men	2015	13	Pregnancy, childbirth and the puerperium	65	Pregnancy, childbirth and the puerperium-Other	YLD	0	0
Men	2015	13	Pregnancy, childbirth and the puerperium	65	Pregnancy, childbirth and the puerperium-Other	YLL	0	0
Men	2015	13	Pregnancy, childbirth and the puerperium	65	Pregnancy, childbirth and the puerperium-Other	DALY	0	0
Men	2015	14	Certain conditions originating in the perinatal period	66	Premature births	Occurrence	10587	10600
Men	2015	14	Certain conditions originating in the perinatal period	66	Premature births	Deaths	0	0
Men	2015	14	Certain conditions originating in the perinatal period	66	Premature births	YLD	0	0
Men	2015	14	Certain conditions originating in the perinatal period	66	Premature births	YLL	0	0
Men	2015	14	Certain conditions originating in the perinatal period	66	Premature births	DALY	0	0
Men	2015	14	Certain conditions originating in the perinatal period	67	Low birth weight	Occurrence	0	0
Men	2015	14	Certain conditions originating in the perinatal period	67	Low birth weight	Deaths	31	30
Men	2015	14	Certain conditions originating in the perinatal period	67	Low birth weight	YLD	0	0
Men	2015	14	Certain conditions originating in the perinatal period	67	Low birth weight	YLL	2471.71	2500
Men	2015	14	Certain conditions originating in the perinatal period	67	Low birth weight	DALY	2471.71	2500
Men	2015	14	Certain conditions originating in the perinatal period	68	Perinatal period-Other	Occurrence	#N/A
Men	2015	14	Certain conditions originating in the perinatal period	68	Perinatal period-Other	Deaths	155	200
Men	2015	14	Certain conditions originating in the perinatal period	68	Perinatal period-Other	YLD	22636.5	22600
Men	2015	14	Certain conditions originating in the perinatal period	68	Perinatal period-Other	YLL	12358.6	12400
Men	2015	14	Certain conditions originating in the perinatal period	68	Perinatal period-Other	DALY	34995.1	35000
Men	2015	15	Congenital malformations, deformations and chromosomal abnormalities	69	Congenital abnormalities of the cardiovascular system	Occurrence	29353	29400
Men	2015	15	Congenital malformations, deformations and chromosomal abnormalities	69	Congenital abnormalities of the cardiovascular system	Deaths	40	40
Men	2015	15	Congenital malformations, deformations and chromosomal abnormalities	69	Congenital abnormalities of the cardiovascular system	YLD	4055.36	4100
Men	2015	15	Congenital malformations, deformations and chromosomal abnormalities	69	Congenital abnormalities of the cardiovascular system	YLL	2536.68	2500
Men	2015	15	Congenital malformations, deformations and chromosomal abnormalities	69	Congenital abnormalities of the cardiovascular system	DALY	6592.03	6600
Men	2015	15	Congenital malformations, deformations and chromosomal abnormalities	70	Down’s syndrome	Occurrence	0	0
Men	2015	15	Congenital malformations, deformations and chromosomal abnormalities	70	Down’s syndrome	Deaths	76.9999	80
Men	2015	15	Congenital malformations, deformations and chromosomal abnormalities	70	Down’s syndrome	YLD	0	0
Men	2015	15	Congenital malformations, deformations and chromosomal abnormalities	70	Down’s syndrome	YLL	2014.32	2000
Men	2015	15	Congenital malformations, deformations and chromosomal abnormalities	70	Down’s syndrome	DALY	2014.32	2000
Men	2015	15	Congenital malformations, deformations and chromosomal abnormalities	71	Congenital malformations, deformations and chromosomal abnormalities-Other	Occurrence	#N/A
Men	2015	15	Congenital malformations, deformations and chromosomal abnormalities	71	Congenital malformations, deformations and chromosomal abnormalities-Other	Deaths	91	90
Men	2015	15	Congenital malformations, deformations and chromosomal abnormalities	71	Congenital malformations, deformations and chromosomal abnormalities-Other	YLD	5183.81	5200
Men	2015	15	Congenital malformations, deformations and chromosomal abnormalities	71	Congenital malformations, deformations and chromosomal abnormalities-Other	YLL	5888.72	5900
Men	2015	15	Congenital malformations, deformations and chromosomal abnormalities	71	Congenital malformations, deformations and chromosomal abnormalities-Other	DALY	11072.5	11100
Men	2015	16	Symptoms, signs and abnormal clinical and laboratory findings, not elsewhere classified	72	Symptoms, signs and abnormal clinical and laboratory findings	Occurrence	#N/A
Men	2015	16	Symptoms, signs and abnormal clinical and laboratory findings, not elsewhere classified	72	Symptoms, signs and abnormal clinical and laboratory findings	Deaths	2485	2500
Men	2015	16	Symptoms, signs and abnormal clinical and laboratory findings, not elsewhere classified	72	Symptoms, signs and abnormal clinical and laboratory findings	YLD	61244.7	61200
Men	2015	16	Symptoms, signs and abnormal clinical and laboratory findings, not elsewhere classified	72	Symptoms, signs and abnormal clinical and laboratory findings	YLL	36769.9	36800
Men	2015	16	Symptoms, signs and abnormal clinical and laboratory findings, not elsewhere classified	72	Symptoms, signs and abnormal clinical and laboratory findings	DALY	98014.6	98000
Men	2015	17	Injury, poisoning and certain other external causes	73	Road traffic accidents	Occurrence	67978	68000
Men	2015	17	Injury, poisoning and certain other external causes	73	Road traffic accidents	Deaths	511	500
Men	2015	17	Injury, poisoning and certain other external causes	73	Road traffic accidents	YLD	20603.2	20600
Men	2015	17	Injury, poisoning and certain other external causes	73	Road traffic accidents	YLL	15064.5	15100
Men	2015	17	Injury, poisoning and certain other external causes	73	Road traffic accidents	DALY	35667.7	35700
Men	2015	17	Injury, poisoning and certain other external causes	74	Self-inflicted injury	Occurrence	4508	4500
Men	2015	17	Injury, poisoning and certain other external causes	74	Self-inflicted injury	Deaths	1280	1300
Men	2015	17	Injury, poisoning and certain other external causes	74	Self-inflicted injury	YLD	13348.8	13300
Men	2015	17	Injury, poisoning and certain other external causes	74	Self-inflicted injury	YLL	39860.9	39900
Men	2015	17	Injury, poisoning and certain other external causes	74	Self-inflicted injury	DALY	53209.7	53200
Men	2015	17	Injury, poisoning and certain other external causes	75	Injury resulting from violence	Occurrence	13129	13100
Men	2015	17	Injury, poisoning and certain other external causes	75	Injury resulting from violence	Deaths	62	60
Men	2015	17	Injury, poisoning and certain other external causes	75	Injury resulting from violence	YLD	2406.61	2400
Men	2015	17	Injury, poisoning and certain other external causes	75	Injury resulting from violence	YLL	2629.32	2600
Men	2015	17	Injury, poisoning and certain other external causes	75	Injury resulting from violence	DALY	5035.93	5000
Men	2015	17	Injury, poisoning and certain other external causes	76	Personal, work and sports accidents	Occurrence	167906	167900
Men	2015	17	Injury, poisoning and certain other external causes	76	Personal, work and sports accidents	Deaths	1687.07	1700
Men	2015	17	Injury, poisoning and certain other external causes	76	Personal, work and sports accidents	YLD	39083.5	39100
Men	2015	17	Injury, poisoning and certain other external causes	76	Personal, work and sports accidents	YLL	20373.1	20400
Men	2015	17	Injury, poisoning and certain other external causes	76	Personal, work and sports accidents	DALY	59456.6	59500
Men	2015	17	Injury, poisoning and certain other external causes	77	Sports injuries	Occurrence	84101	84100
Men	2015	17	Injury, poisoning and certain other external causes	77	Sports injuries	Deaths	0	0
Men	2015	17	Injury, poisoning and certain other external causes	77	Sports injuries	YLD	13769.2	13800
Men	2015	17	Injury, poisoning and certain other external causes	77	Sports injuries	YLL	0	0
Men	2015	17	Injury, poisoning and certain other external causes	77	Sports injuries	DALY	13769.2	13800
Men	2015	17	Injury, poisoning and certain other external causes	78	Occupational accidents	Occurrence	39630	39600
Men	2015	17	Injury, poisoning and certain other external causes	78	Occupational accidents	Deaths	60.9242	60
Men	2015	17	Injury, poisoning and certain other external causes	78	Occupational accidents	YLD	4138.21	4100
Men	2015	17	Injury, poisoning and certain other external causes	78	Occupational accidents	YLL	2201.55	2200
Men	2015	17	Injury, poisoning and certain other external causes	78	Occupational accidents	DALY	6339.76	6300
Men	2015	17	Injury, poisoning and certain other external causes	79	External causes-Other	Occurrence	#N/A
Men	2015	17	Injury, poisoning and certain other external causes	79	External causes-Other	Deaths	248	200
Men	2015	17	Injury, poisoning and certain other external causes	79	External causes-Other	YLD	2978.8	3000
Men	2015	17	Injury, poisoning and certain other external causes	79	External causes-Other	YLL	2893.41	2900
Men	2015	17	Injury, poisoning and certain other external causes	79	External causes-Other	DALY	5872.21	5900
Men	2020	1	Infectious and parasitic diseases	1	Infectious diseases of the gastrointestinal tract	Occurrence	131626	131600
Men	2020	1	Infectious and parasitic diseases	1	Infectious diseases of the gastrointestinal tract	Deaths	230.325	200
Men	2020	1	Infectious and parasitic diseases	1	Infectious diseases of the gastrointestinal tract	YLD	2494.98	2500
Men	2020	1	Infectious and parasitic diseases	1	Infectious diseases of the gastrointestinal tract	YLL	2058.88	2100
Men	2020	1	Infectious and parasitic diseases	1	Infectious diseases of the gastrointestinal tract	DALY	4553.85	4600
Men	2020	1	Infectious and parasitic diseases	2	Diseases in the National Immunisation Programme	Occurrence	13596	13600
Men	2020	1	Infectious and parasitic diseases	2	Diseases in the National Immunisation Programme	Deaths	0	0
Men	2020	1	Infectious and parasitic diseases	2	Diseases in the National Immunisation Programme	YLD	0	0
Men	2020	1	Infectious and parasitic diseases	2	Diseases in the National Immunisation Programme	YLL	0	0
Men	2020	1	Infectious and parasitic diseases	2	Diseases in the National Immunisation Programme	DALY	0	0
Men	2020	1	Infectious and parasitic diseases	3	AIDS and HIV infection	Occurrence	18764	18800
Men	2020	1	Infectious and parasitic diseases	3	AIDS and HIV infection	Deaths	20.9801	20
Men	2020	1	Infectious and parasitic diseases	3	AIDS and HIV infection	YLD	879.954	900
Men	2020	1	Infectious and parasitic diseases	3	AIDS and HIV infection	YLL	469.114	500
Men	2020	1	Infectious and parasitic diseases	3	AIDS and HIV infection	DALY	1349.07	1300
Men	2020	1	Infectious and parasitic diseases	4	Zoonotic diseases	Occurrence	0	0
Men	2020	1	Infectious and parasitic diseases	4	Zoonotic diseases	Deaths	0	0
Men	2020	1	Infectious and parasitic diseases	4	Zoonotic diseases	YLD	0	0
Men	2020	1	Infectious and parasitic diseases	4	Zoonotic diseases	YLL	0	0
Men	2020	1	Infectious and parasitic diseases	4	Zoonotic diseases	DALY	0	0
Men	2020	1	Infectious and parasitic diseases	5	Hospital infections and antimicrobial resistance	Occurrence	0	0
Men	2020	1	Infectious and parasitic diseases	5	Hospital infections and antimicrobial resistance	Deaths	0	0
Men	2020	1	Infectious and parasitic diseases	5	Hospital infections and antimicrobial resistance	YLD	0	0
Men	2020	1	Infectious and parasitic diseases	5	Hospital infections and antimicrobial resistance	YLL	0	0
Men	2020	1	Infectious and parasitic diseases	5	Hospital infections and antimicrobial resistance	DALY	0	0
Men	2020	1	Infectious and parasitic diseases	6	Infectious and parasitic diseases-Other	Occurrence	#N/A
Men	2020	1	Infectious and parasitic diseases	6	Infectious and parasitic diseases-Other	Deaths	1679.88	1700
Men	2020	1	Infectious and parasitic diseases	6	Infectious and parasitic diseases-Other	YLD	20891.3	20900
Men	2020	1	Infectious and parasitic diseases	6	Infectious and parasitic diseases-Other	YLL	17760	17800
Men	2020	1	Infectious and parasitic diseases	6	Infectious and parasitic diseases-Other	DALY	38651.3	38700
Men	2020	2	Neoplasms	7	Colorectal cancer	Occurrence	47118	47100
Men	2020	2	Neoplasms	7	Colorectal cancer	Deaths	3161.23	3200
Men	2020	2	Neoplasms	7	Colorectal cancer	YLD	11621.4	11600
Men	2020	2	Neoplasms	7	Colorectal cancer	YLL	42590.1	42600
Men	2020	2	Neoplasms	7	Colorectal cancer	DALY	54211.5	54200
Men	2020	2	Neoplasms	8	Lung cancer	Occurrence	11461	11500
Men	2020	2	Neoplasms	8	Lung cancer	Deaths	5449.78	5400
Men	2020	2	Neoplasms	8	Lung cancer	YLD	2735.26	2700
Men	2020	2	Neoplasms	8	Lung cancer	YLL	76255.7	76300
Men	2020	2	Neoplasms	8	Lung cancer	DALY	78991	79000
Men	2020	2	Neoplasms	9	Skin cancer	Occurrence	60908	60900
Men	2020	2	Neoplasms	9	Skin cancer	Deaths	713.301	700
Men	2020	2	Neoplasms	9	Skin cancer	YLD	3753.35	3800
Men	2020	2	Neoplasms	9	Skin cancer	YLL	12189.3	12200
Men	2020	2	Neoplasms	9	Skin cancer	DALY	15942.6	15900
Men	2020	2	Neoplasms	10	Cervical cancer	Occurrence	0	0
Men	2020	2	Neoplasms	10	Cervical cancer	Deaths	0	0
Men	2020	2	Neoplasms	10	Cervical cancer	YLD	0	0
Men	2020	2	Neoplasms	10	Cervical cancer	YLL	0	0
Men	2020	2	Neoplasms	10	Cervical cancer	DALY	0	0
Men	2020	2	Neoplasms	11	Prostate cancer	Occurrence	90393	90400
Men	2020	2	Neoplasms	11	Prostate cancer	Deaths	2830.69	2800
Men	2020	2	Neoplasms	11	Prostate cancer	YLD	17583.8	17600
Men	2020	2	Neoplasms	11	Prostate cancer	YLL	28623	28600
Men	2020	2	Neoplasms	11	Prostate cancer	DALY	46206.8	46200
Men	2020	2	Neoplasms	12	Non-Hodgkin lymphoma (NHL)	Occurrence	16494	16500
Men	2020	2	Neoplasms	12	Non-Hodgkin lymphoma (NHL)	Deaths	707.767	700
Men	2020	2	Neoplasms	12	Non-Hodgkin lymphoma (NHL)	YLD	3353.92	3400
Men	2020	2	Neoplasms	12	Non-Hodgkin lymphoma (NHL)	YLL	9580.86	9600
Men	2020	2	Neoplasms	12	Non-Hodgkin lymphoma (NHL)	DALY	12934.8	12900
Men	2020	2	Neoplasms	13	Breast cancer	Occurrence	824	800
Men	2020	2	Neoplasms	13	Breast cancer	Deaths	25.3585	30
Men	2020	2	Neoplasms	13	Breast cancer	YLD	165.12	200
Men	2020	2	Neoplasms	13	Breast cancer	YLL	339.782	300
Men	2020	2	Neoplasms	13	Breast cancer	DALY	504.902	500
Men	2020	2	Neoplasms	13.01	Lip and oral cavity cancer	Occurrence	4130	4100
Men	2020	2	Neoplasms	13.01	Lip and oral cavity cancer	Deaths	237.293	200
Men	2020	2	Neoplasms	13.01	Lip and oral cavity cancer	YLD	649.488	600
Men	2020	2	Neoplasms	13.01	Lip and oral cavity cancer	YLL	3924.9	3900
Men	2020	2	Neoplasms	13.01	Lip and oral cavity cancer	DALY	4574.39	4600
Men	2020	2	Neoplasms	13.02	Nasopharynx cancer	Occurrence	3070	3100
Men	2020	2	Neoplasms	13.02	Nasopharynx cancer	Deaths	242.467	200
Men	2020	2	Neoplasms	13.02	Nasopharynx cancer	YLD	493.468	500
Men	2020	2	Neoplasms	13.02	Nasopharynx cancer	YLL	4379.23	4400
Men	2020	2	Neoplasms	13.02	Nasopharynx cancer	DALY	4872.7	4900
Men	2020	2	Neoplasms	13.03	Esophageal cancer	Occurrence	4766	4800
Men	2020	2	Neoplasms	13.03	Esophageal cancer	Deaths	1672.67	1700
Men	2020	2	Neoplasms	13.03	Esophageal cancer	YLD	746.841	700
Men	2020	2	Neoplasms	13.03	Esophageal cancer	YLL	26091.4	26100
Men	2020	2	Neoplasms	13.03	Esophageal cancer	DALY	26838.3	26800
Men	2020	2	Neoplasms	13.04	Stomach cancer	Occurrence	1677	1700
Men	2020	2	Neoplasms	13.04	Stomach cancer	Deaths	739.215	700
Men	2020	2	Neoplasms	13.04	Stomach cancer	YLD	257.154	300
Men	2020	2	Neoplasms	13.04	Stomach cancer	YLL	10314.2	10300
Men	2020	2	Neoplasms	13.04	Stomach cancer	DALY	10571.4	10600
Men	2020	2	Neoplasms	13.05	Liver cancer	Occurrence	1021	1000
Men	2020	2	Neoplasms	13.05	Liver cancer	Deaths	717.957	700
Men	2020	2	Neoplasms	13.05	Liver cancer	YLD	161.448	200
Men	2020	2	Neoplasms	13.05	Liver cancer	YLL	10907.3	10900
Men	2020	2	Neoplasms	13.05	Liver cancer	DALY	11068.8	11100
Men	2020	2	Neoplasms	13.06	Galblaas cancer	Occurrence	802	800
Men	2020	2	Neoplasms	13.06	Galblaas cancer	Deaths	43.3287	40
Men	2020	2	Neoplasms	13.06	Galblaas cancer	YLD	125.091	100
Men	2020	2	Neoplasms	13.06	Galblaas cancer	YLL	574.213	600
Men	2020	2	Neoplasms	13.06	Galblaas cancer	DALY	699.305	700
Men	2020	2	Neoplasms	13.07	Pancreatic cancer	Occurrence	1453	1500
Men	2020	2	Neoplasms	13.07	Pancreatic cancer	Deaths	1652.09	1700
Men	2020	2	Neoplasms	13.07	Pancreatic cancer	YLD	229.836	200
Men	2020	2	Neoplasms	13.07	Pancreatic cancer	YLL	24704.6	24700
Men	2020	2	Neoplasms	13.07	Pancreatic cancer	DALY	24934.4	24900
Men	2020	2	Neoplasms	13.08	Nasal Cavity, Middle Ear & Accessory Sinuses cancer	Occurrence	536	500
Men	2020	2	Neoplasms	13.08	Nasal Cavity, Middle Ear & Accessory Sinuses cancer	Deaths	16.2696	20
Men	2020	2	Neoplasms	13.08	Nasal Cavity, Middle Ear & Accessory Sinuses cancer	YLD	83.7775	80
Men	2020	2	Neoplasms	13.08	Nasal Cavity, Middle Ear & Accessory Sinuses cancer	YLL	290.044	300
Men	2020	2	Neoplasms	13.08	Nasal Cavity, Middle Ear & Accessory Sinuses cancer	DALY	373.821	400
Men	2020	2	Neoplasms	13.09	Larynx cancer	Occurrence	3496	3500
Men	2020	2	Neoplasms	13.09	Larynx cancer	Deaths	161.294	200
Men	2020	2	Neoplasms	13.09	Larynx cancer	YLD	542.705	500
Men	2020	2	Neoplasms	13.09	Larynx cancer	YLL	2397.1	2400
Men	2020	2	Neoplasms	13.09	Larynx cancer	DALY	2939.8	2900
Men	2020	2	Neoplasms	13.1	Mesothelioma	Occurrence	581	600
Men	2020	2	Neoplasms	13.1	Mesothelioma	Deaths	538.402	500
Men	2020	2	Neoplasms	13.1	Mesothelioma	YLD	88.9775	90
Men	2020	2	Neoplasms	13.1	Mesothelioma	YLL	6901.71	6900
Men	2020	2	Neoplasms	13.1	Mesothelioma	DALY	6990.68	7000
Men	2020	2	Neoplasms	13.11	Soft Tissue Sarcoma cancer	Occurrence	1941	1900
Men	2020	2	Neoplasms	13.11	Soft Tissue Sarcoma cancer	Deaths	157.796	200
Men	2020	2	Neoplasms	13.11	Soft Tissue Sarcoma cancer	YLD	308.685	300
Men	2020	2	Neoplasms	13.11	Soft Tissue Sarcoma cancer	YLL	3030.16	3000
Men	2020	2	Neoplasms	13.11	Soft Tissue Sarcoma cancer	DALY	3338.84	3300
Men	2020	2	Neoplasms	13.12	Corpus Uteri cancer	Occurrence	0	0
Men	2020	2	Neoplasms	13.12	Corpus Uteri cancer	Deaths	0	0
Men	2020	2	Neoplasms	13.12	Corpus Uteri cancer	YLD	0	0
Men	2020	2	Neoplasms	13.12	Corpus Uteri cancer	YLL	0	0
Men	2020	2	Neoplasms	13.12	Corpus Uteri cancer	DALY	0	0
Men	2020	2	Neoplasms	13.13	Ovary cancer	Occurrence	0	0
Men	2020	2	Neoplasms	13.13	Ovary cancer	Deaths	0	0
Men	2020	2	Neoplasms	13.13	Ovary cancer	YLD	0	0
Men	2020	2	Neoplasms	13.13	Ovary cancer	YLL	0	0
Men	2020	2	Neoplasms	13.13	Ovary cancer	DALY	0	0
Men	2020	2	Neoplasms	13.14	Testis cancer	Occurrence	7125	7100
Men	2020	2	Neoplasms	13.14	Testis cancer	Deaths	24.0298	20
Men	2020	2	Neoplasms	13.14	Testis cancer	YLD	1231.74	1200
Men	2020	2	Neoplasms	13.14	Testis cancer	YLL	862.795	900
Men	2020	2	Neoplasms	13.14	Testis cancer	DALY	2094.53	2100
Men	2020	2	Neoplasms	13.15	Larynx cancer	Occurrence	9115	9100
Men	2020	2	Neoplasms	13.15	Larynx cancer	Deaths	670.092	700
Men	2020	2	Neoplasms	13.15	Larynx cancer	YLD	1434.27	1400
Men	2020	2	Neoplasms	13.15	Larynx cancer	YLL	9811.84	9800
Men	2020	2	Neoplasms	13.15	Larynx cancer	DALY	11246.1	11200
Men	2020	2	Neoplasms	13.16	Urinary cancer	Occurrence	1286	1300
Men	2020	2	Neoplasms	13.16	Urinary cancer	Deaths	569.716	600
Men	2020	2	Neoplasms	13.16	Urinary cancer	YLD	195.271	200
Men	2020	2	Neoplasms	13.16	Urinary cancer	YLL	7456.04	7500
Men	2020	2	Neoplasms	13.16	Urinary cancer	DALY	7651.3	7700
Men	2020	2	Neoplasms	13.17	Bladder cancer	Occurrence	33124	33100
Men	2020	2	Neoplasms	13.17	Bladder cancer	Deaths	917.66	900
Men	2020	2	Neoplasms	13.17	Bladder cancer	YLD	5029.6	5000
Men	2020	2	Neoplasms	13.17	Bladder cancer	YLL	9921.85	9900
Men	2020	2	Neoplasms	13.17	Bladder cancer	DALY	14951.4	15000
Men	2020	2	Neoplasms	13.18	Brain cancer	Occurrence	1780	1800
Men	2020	2	Neoplasms	13.18	Brain cancer	Deaths	518.572	500
Men	2020	2	Neoplasms	13.18	Brain cancer	YLD	299.283	300
Men	2020	2	Neoplasms	13.18	Brain cancer	YLL	10997.2	11000
Men	2020	2	Neoplasms	13.18	Brain cancer	DALY	11296.5	11300
Men	2020	2	Neoplasms	13.19	Thyroid Gland cancer	Occurrence	1472	1500
Men	2020	2	Neoplasms	13.19	Thyroid Gland cancer	Deaths	35.4534	40
Men	2020	2	Neoplasms	13.19	Thyroid Gland cancer	YLD	242.67	200
Men	2020	2	Neoplasms	13.19	Thyroid Gland cancer	YLL	542.354	500
Men	2020	2	Neoplasms	13.19	Thyroid Gland cancer	DALY	785.024	800
Men	2020	2	Neoplasms	13.2	Hodgkin lymphoma	Occurrence	2138	2100
Men	2020	2	Neoplasms	13.2	Hodgkin lymphoma	Deaths	45.348	50
Men	2020	2	Neoplasms	13.2	Hodgkin lymphoma	YLD	362.749	400
Men	2020	2	Neoplasms	13.2	Hodgkin lymphoma	YLL	801.047	800
Men	2020	2	Neoplasms	13.2	Hodgkin lymphoma	DALY	1163.79	1200
Men	2020	2	Neoplasms	13.21	Plasma Cell Tumors	Occurrence	3635	3600
Men	2020	2	Neoplasms	13.21	Plasma Cell Tumors	Deaths	473.096	500
Men	2020	2	Neoplasms	13.21	Plasma Cell Tumors	YLD	565.926	600
Men	2020	2	Neoplasms	13.21	Plasma Cell Tumors	YLL	6191.75	6200
Men	2020	2	Neoplasms	13.21	Plasma Cell Tumors	DALY	6757.68	6800
Men	2020	2	Neoplasms	13.22	Leukemia	Occurrence	9480	9500
Men	2020	2	Neoplasms	13.22	Leukemia	Deaths	846.669	800
Men	2020	2	Neoplasms	13.22	Leukemia	YLD	1509.62	1500
Men	2020	2	Neoplasms	13.22	Leukemia	YLL	11667.2	11700
Men	2020	2	Neoplasms	13.22	Leukemia	DALY	13176.8	13200
Men	2020	2	Neoplasms	14	Neoplasms-Other	Occurrence	#N/A
Men	2020	2	Neoplasms	14	Neoplasms-Other	Deaths	2866.14	2900
Men	2020	2	Neoplasms	14	Neoplasms-Other	YLD	23556.1	23600
Men	2020	2	Neoplasms	14	Neoplasms-Other	YLL	35947.1	35900
Men	2020	2	Neoplasms	14	Neoplasms-Other	DALY	59503.1	59500
Men	2020	3	Diseases of the blood and blood-forming organs	15	Diseases of the blood -Other	Occurrence	#N/A
Men	2020	3	Diseases of the blood and blood-forming organs	15	Diseases of the blood -Other	Deaths	265.846	300
Men	2020	3	Diseases of the blood and blood-forming organs	15	Diseases of the blood -Other	YLD	5128.98	5100
Men	2020	3	Diseases of the blood and blood-forming organs	15	Diseases of the blood -Other	YLL	2972.28	3000
Men	2020	3	Diseases of the blood and blood-forming organs	15	Diseases of the blood -Other	DALY	8101.26	8100
Men	2020	4	Endocrine, nutritional and metabolic diseases	16	Diabetes	Occurrence	630946	630900
Men	2020	4	Endocrine, nutritional and metabolic diseases	16	Diabetes	Deaths	1397.09	1400
Men	2020	4	Endocrine, nutritional and metabolic diseases	16	Diabetes	YLD	90932.7	90900
Men	2020	4	Endocrine, nutritional and metabolic diseases	16	Diabetes	YLL	16397.9	16400
Men	2020	4	Endocrine, nutritional and metabolic diseases	16	Diabetes	DALY	107330	107300
Men	2020	4	Endocrine, nutritional and metabolic diseases	17	Endocrine, nutritional and metabolic diseases -Other	Occurrence	#N/A
Men	2020	4	Endocrine, nutritional and metabolic diseases	17	Endocrine, nutritional and metabolic diseases -Other	Deaths	328.311	300
Men	2020	4	Endocrine, nutritional and metabolic diseases	17	Endocrine, nutritional and metabolic diseases -Other	YLD	32008.1	32000
Men	2020	4	Endocrine, nutritional and metabolic diseases	17	Endocrine, nutritional and metabolic diseases -Other	YLL	6195.07	6200
Men	2020	4	Endocrine, nutritional and metabolic diseases	17	Endocrine, nutritional and metabolic diseases -Other	DALY	38203.2	38200
Men	2020	5	Mental and behavioural disorders	18	Mood disorders	Occurrence	202543	202500
Men	2020	5	Mental and behavioural disorders	18	Mood disorders	Deaths	39.2339	40
Men	2020	5	Mental and behavioural disorders	18	Mood disorders	YLD	67971.3	68000
Men	2020	5	Mental and behavioural disorders	18	Mood disorders	YLL	712.782	700
Men	2020	5	Mental and behavioural disorders	18	Mood disorders	DALY	68684.1	68700
Men	2020	5	Mental and behavioural disorders	19	Schizophrenia	Occurrence	31256	31300
Men	2020	5	Mental and behavioural disorders	19	Schizophrenia	Deaths	0	0
Men	2020	5	Mental and behavioural disorders	19	Schizophrenia	YLD	14727	14700
Men	2020	5	Mental and behavioural disorders	19	Schizophrenia	YLL	0	0
Men	2020	5	Mental and behavioural disorders	19	Schizophrenia	DALY	14727	14700
Men	2020	5	Mental and behavioural disorders	20	Autism spectrum disorders	Occurrence	62192	62200
Men	2020	5	Mental and behavioural disorders	20	Autism spectrum disorders	Deaths	0	0
Men	2020	5	Mental and behavioural disorders	20	Autism spectrum disorders	YLD	15742.7	15700
Men	2020	5	Mental and behavioural disorders	20	Autism spectrum disorders	YLL	0	0
Men	2020	5	Mental and behavioural disorders	20	Autism spectrum disorders	DALY	15742.7	15700
Men	2020	5	Mental and behavioural disorders	21	Anxiety disorders	Occurrence	434853	434900
Men	2020	5	Mental and behavioural disorders	21	Anxiety disorders	Deaths	0	0
Men	2020	5	Mental and behavioural disorders	21	Anxiety disorders	YLD	72292.3	72300
Men	2020	5	Mental and behavioural disorders	21	Anxiety disorders	YLL	0	0
Men	2020	5	Mental and behavioural disorders	21	Anxiety disorders	DALY	72292.3	72300
Men	2020	5	Mental and behavioural disorders	22	Personality disorders	Occurrence	79137	79100
Men	2020	5	Mental and behavioural disorders	22	Personality disorders	Deaths	0	0
Men	2020	5	Mental and behavioural disorders	22	Personality disorders	YLD	11454.9	11500
Men	2020	5	Mental and behavioural disorders	22	Personality disorders	YLL	0	0
Men	2020	5	Mental and behavioural disorders	22	Personality disorders	DALY	11454.9	11500
Men	2020	5	Mental and behavioural disorders	23	Behavioural disorders	Occurrence	72088	72100
Men	2020	5	Mental and behavioural disorders	23	Behavioural disorders	Deaths	0	0
Men	2020	5	Mental and behavioural disorders	23	Behavioural disorders	YLD	2023.14	2000
Men	2020	5	Mental and behavioural disorders	23	Behavioural disorders	YLL	0	0
Men	2020	5	Mental and behavioural disorders	23	Behavioural disorders	DALY	2023.14	2000
Men	2020	5	Mental and behavioural disorders	24	Intellectual disabilities	Occurrence	81059	81100
Men	2020	5	Mental and behavioural disorders	24	Intellectual disabilities	Deaths	43.8535	40
Men	2020	5	Mental and behavioural disorders	24	Intellectual disabilities	YLD	30102.7	30100
Men	2020	5	Mental and behavioural disorders	24	Intellectual disabilities	YLL	1251.09	1300
Men	2020	5	Mental and behavioural disorders	24	Intellectual disabilities	DALY	31353.8	31400
Men	2020	5	Mental and behavioural disorders	25	Alcohol-related disorders	Occurrence	70200	70200
Men	2020	5	Mental and behavioural disorders	25	Alcohol-related disorders	Deaths	347.483	300
Men	2020	5	Mental and behavioural disorders	25	Alcohol-related disorders	YLD	16190	16200
Men	2020	5	Mental and behavioural disorders	25	Alcohol-related disorders	YLL	7237.02	7200
Men	2020	5	Mental and behavioural disorders	25	Alcohol-related disorders	DALY	23427	23400
Men	2020	5	Mental and behavioural disorders	26	Substance-related disorders	Occurrence	49046	49000
Men	2020	5	Mental and behavioural disorders	26	Substance-related disorders	Deaths	26.5325	30
Men	2020	5	Mental and behavioural disorders	26	Substance-related disorders	YLD	5709.28	5700
Men	2020	5	Mental and behavioural disorders	26	Substance-related disorders	YLL	857.675	900
Men	2020	5	Mental and behavioural disorders	26	Substance-related disorders	DALY	6566.96	6600
Men	2020	5	Mental and behavioural disorders	27	ADHD	Occurrence	198877	198900
Men	2020	5	Mental and behavioural disorders	27	ADHD	Deaths	0	0
Men	2020	5	Mental and behavioural disorders	27	ADHD	YLD	3212.42	3200
Men	2020	5	Mental and behavioural disorders	27	ADHD	YLL	0	0
Men	2020	5	Mental and behavioural disorders	27	ADHD	DALY	3212.42	3200
Men	2020	5	Mental and behavioural disorders	28	Burn-out (overworked, surmenage, adjustment disorders, stress-related disorders)	Occurrence	135638	135600
Men	2020	5	Mental and behavioural disorders	28	Burn-out (overworked, surmenage, adjustment disorders, stress-related disorders)	Deaths	0	0
Men	2020	5	Mental and behavioural disorders	28	Burn-out (overworked, surmenage, adjustment disorders, stress-related disorders)	YLD	24240.8	24200
Men	2020	5	Mental and behavioural disorders	28	Burn-out (overworked, surmenage, adjustment disorders, stress-related disorders)	YLL	0	0
Men	2020	5	Mental and behavioural disorders	28	Burn-out (overworked, surmenage, adjustment disorders, stress-related disorders)	DALY	24240.8	24200
Men	2020	5	Mental and behavioural disorders	29	Dementia in Chapter Mental and behavioural disorders	Occurrence	45947	45900
Men	2020	5	Mental and behavioural disorders	29	Dementia in Chapter Mental and behavioural disorders	Deaths	3893.5	3900
Men	2020	5	Mental and behavioural disorders	29	Dementia in Chapter Mental and behavioural disorders	YLD	13539.5	13500
Men	2020	5	Mental and behavioural disorders	29	Dementia in Chapter Mental and behavioural disorders	YLL	24911.3	24900
Men	2020	5	Mental and behavioural disorders	29	Dementia in Chapter Mental and behavioural disorders	DALY	38450.7	38500
Men	2020	5	Mental and behavioural disorders	30	Mental and behavioural disorders-Other	Occurrence	#N/A
Men	2020	5	Mental and behavioural disorders	30	Mental and behavioural disorders-Other	Deaths	146.536	100
Men	2020	5	Mental and behavioural disorders	30	Mental and behavioural disorders-Other	YLD	16416.8	16400
Men	2020	5	Mental and behavioural disorders	30	Mental and behavioural disorders-Other	YLL	2308.77	2300
Men	2020	5	Mental and behavioural disorders	30	Mental and behavioural disorders-Other	DALY	18725.6	18700
Men	2020	6	Diseases of the nervous system	31	Parkinson’s disease	Occurrence	32067	32100
Men	2020	6	Diseases of the nervous system	31	Parkinson’s disease	Deaths	1136.71	1100
Men	2020	6	Diseases of the nervous system	31	Parkinson’s disease	YLD	8997.34	9000
Men	2020	6	Diseases of the nervous system	31	Parkinson’s disease	YLL	9628.02	9600
Men	2020	6	Diseases of the nervous system	31	Parkinson’s disease	DALY	18625.4	18600
Men	2020	6	Diseases of the nervous system	32	Epilepsy	Occurrence	98464	98500
Men	2020	6	Diseases of the nervous system	32	Epilepsy	Deaths	181.829	200
Men	2020	6	Diseases of the nervous system	32	Epilepsy	YLD	4863.62	4900
Men	2020	6	Diseases of the nervous system	32	Epilepsy	YLL	4494.9	4500
Men	2020	6	Diseases of the nervous system	32	Epilepsy	DALY	9358.51	9400
Men	2020	6	Diseases of the nervous system	33	VTV visual impairments	Occurrence	365950	366000
Men	2020	6	Diseases of the nervous system	33	VTV visual impairments	Deaths	0	0
Men	2020	6	Diseases of the nervous system	33	VTV visual impairments	YLD	19713.8	19700
Men	2020	6	Diseases of the nervous system	33	VTV visual impairments	YLL	0	0
Men	2020	6	Diseases of the nervous system	33	VTV visual impairments	DALY	19713.8	19700
Men	2020	6	Diseases of the nervous system	34	Hearing impairments	Occurrence	364598	364600
Men	2020	6	Diseases of the nervous system	34	Hearing impairments	Deaths	0	0
Men	2020	6	Diseases of the nervous system	34	Hearing impairments	YLD	49035.5	49000
Men	2020	6	Diseases of the nervous system	34	Hearing impairments	YLL	0	0
Men	2020	6	Diseases of the nervous system	34	Hearing impairments	DALY	49035.5	49000
Men	2020	6	Diseases of the nervous system	35	Migraine	Occurrence	60090	60100
Men	2020	6	Diseases of the nervous system	35	Migraine	Deaths	0	0
Men	2020	6	Diseases of the nervous system	35	Migraine	YLD	1032.96	1000
Men	2020	6	Diseases of the nervous system	35	Migraine	YLL	0	0
Men	2020	6	Diseases of the nervous system	35	Migraine	DALY	1032.96	1000
Men	2020	6	Diseases of the nervous system	36	Dementia in Chapter diseases of the nervous system	Occurrence	21849	21800
Men	2020	6	Diseases of the nervous system	36	Dementia in Chapter diseases of the nervous system	Deaths	1624.21	1600
Men	2020	6	Diseases of the nervous system	36	Dementia in Chapter diseases of the nervous system	YLD	6437.7	6400
Men	2020	6	Diseases of the nervous system	36	Dementia in Chapter diseases of the nervous system	YLL	11844.7	11800
Men	2020	6	Diseases of the nervous system	36	Dementia in Chapter diseases of the nervous system	DALY	18282.4	18300
Men	2020	6	Diseases of the nervous system	37	Stroke in Chapter diseases of the nervous system	Occurrence	946	900
Men	2020	6	Diseases of the nervous system	37	Stroke in Chapter diseases of the nervous system	Deaths	14.2402	10
Men	2020	6	Diseases of the nervous system	37	Stroke in Chapter diseases of the nervous system	YLD	309.577	300
Men	2020	6	Diseases of the nervous system	37	Stroke in Chapter diseases of the nervous system	YLL	128.443	100
Men	2020	6	Diseases of the nervous system	37	Stroke in Chapter diseases of the nervous system	DALY	438.02	400
Men	2020	6	Diseases of the nervous system	38	Diseases of the nervous system and senses-Other	Occurrence	#N/A
Men	2020	6	Diseases of the nervous system	38	Diseases of the nervous system and senses-Other	Deaths	1192.69	1200
Men	2020	6	Diseases of the nervous system	38	Diseases of the nervous system and senses-Other	YLD	66291.5	66300
Men	2020	6	Diseases of the nervous system	38	Diseases of the nervous system and senses-Other	YLL	20982.9	21000
Men	2020	6	Diseases of the nervous system	38	Diseases of the nervous system and senses-Other	DALY	87274.4	87300
Men	2020	7	Diseases of the circulatory system	39	Diseases of the endocardium/valve defects	Occurrence	63321	63300
Men	2020	7	Diseases of the circulatory system	39	Diseases of the endocardium/valve defects	Deaths	1239.42	1200
Men	2020	7	Diseases of the circulatory system	39	Diseases of the endocardium/valve defects	YLD	4684.96	4700
Men	2020	7	Diseases of the circulatory system	39	Diseases of the endocardium/valve defects	YLL	10452.9	10500
Men	2020	7	Diseases of the circulatory system	39	Diseases of the endocardium/valve defects	DALY	15137.9	15100
Men	2020	7	Diseases of the circulatory system	40	Heart failure	Occurrence	122881	122900
Men	2020	7	Diseases of the circulatory system	40	Heart failure	Deaths	3450.49	3500
Men	2020	7	Diseases of the circulatory system	40	Heart failure	YLD	10861.6	10900
Men	2020	7	Diseases of the circulatory system	40	Heart failure	YLL	26284.4	26300
Men	2020	7	Diseases of the circulatory system	40	Heart failure	DALY	37146	37100
Men	2020	7	Diseases of the circulatory system	41	Coronary heart diseases	Occurrence	507928	507900
Men	2020	7	Diseases of the circulatory system	41	Coronary heart diseases	Deaths	4194.41	4200
Men	2020	7	Diseases of the circulatory system	41	Coronary heart diseases	YLD	114782	114800
Men	2020	7	Diseases of the circulatory system	41	Coronary heart diseases	YLL	47304.6	47300
Men	2020	7	Diseases of the circulatory system	41	Coronary heart diseases	DALY	162087	162100
Men	2020	7	Diseases of the circulatory system	42	Arrhythmias	Occurrence	223861	223900
Men	2020	7	Diseases of the circulatory system	42	Arrhythmias	Deaths	990.708	1000
Men	2020	7	Diseases of the circulatory system	42	Arrhythmias	YLD	16579.6	16600
Men	2020	7	Diseases of the circulatory system	42	Arrhythmias	YLL	9169.21	9200
Men	2020	7	Diseases of the circulatory system	42	Arrhythmias	DALY	25748.8	25700
Men	2020	7	Diseases of the circulatory system	43	Cardiac arrest	Occurrence	12491	12500
Men	2020	7	Diseases of the circulatory system	43	Cardiac arrest	Deaths	989.199	1000
Men	2020	7	Diseases of the circulatory system	43	Cardiac arrest	YLD	524.585	500
Men	2020	7	Diseases of the circulatory system	43	Cardiac arrest	YLL	13326.2	13300
Men	2020	7	Diseases of the circulatory system	43	Cardiac arrest	DALY	13850.8	13900
Men	2020	7	Diseases of the circulatory system	44	Stroke in Chapter cardiovascular diseases	Occurrence	249584	249600
Men	2020	7	Diseases of the circulatory system	44	Stroke in Chapter cardiovascular diseases	Deaths	3408.2	3400
Men	2020	7	Diseases of the circulatory system	44	Stroke in Chapter cardiovascular diseases	YLD	81620.9	81600
Men	2020	7	Diseases of the circulatory system	44	Stroke in Chapter cardiovascular diseases	YLL	33864.2	33900
Men	2020	7	Diseases of the circulatory system	44	Stroke in Chapter cardiovascular diseases	DALY	115485	115500
Men	2020	7	Diseases of the circulatory system	45	Cardiovascular diseases-Other	Occurrence	#N/A
Men	2020	7	Diseases of the circulatory system	45	Cardiovascular diseases-Other	Deaths	3185.57	3200
Men	2020	7	Diseases of the circulatory system	45	Cardiovascular diseases-Other	YLD	50738.8	50700
Men	2020	7	Diseases of the circulatory system	45	Cardiovascular diseases-Other	YLL	36352.3	36400
Men	2020	7	Diseases of the circulatory system	45	Cardiovascular diseases-Other	DALY	87091	87100
Men	2020	8	Diseases of the respiratory system	46	Infections of the lower respiratory tract	Occurrence	302462	302500
Men	2020	8	Diseases of the respiratory system	46	Infections of the lower respiratory tract	Deaths	1737.1	1700
Men	2020	8	Diseases of the respiratory system	46	Infections of the lower respiratory tract	YLD	11505.1	11500
Men	2020	8	Diseases of the respiratory system	46	Infections of the lower respiratory tract	YLL	13549.3	13500
Men	2020	8	Diseases of the respiratory system	46	Infections of the lower respiratory tract	DALY	25054.5	25100
Men	2020	8	Diseases of the respiratory system	47	Influenza	Occurrence	429699	429700
Men	2020	8	Diseases of the respiratory system	47	Influenza	Deaths	62.8607	60
Men	2020	8	Diseases of the respiratory system	47	Influenza	YLD	4393.9	4400
Men	2020	8	Diseases of the respiratory system	47	Influenza	YLL	765.463	800
Men	2020	8	Diseases of the respiratory system	47	Influenza	DALY	5159.36	5200
Men	2020	8	Diseases of the respiratory system	48	COPD	Occurrence	344678	344700
Men	2020	8	Diseases of the respiratory system	48	COPD	Deaths	3348.91	3300
Men	2020	8	Diseases of the respiratory system	48	COPD	YLD	61071.7	61100
Men	2020	8	Diseases of the respiratory system	48	COPD	YLL	31414.8	31400
Men	2020	8	Diseases of the respiratory system	48	COPD	DALY	92486.5	92500
Men	2020	8	Diseases of the respiratory system	49	Asthma	Occurrence	273790	273800
Men	2020	8	Diseases of the respiratory system	49	Asthma	Deaths	29.952	30
Men	2020	8	Diseases of the respiratory system	49	Asthma	YLD	16683.8	16700
Men	2020	8	Diseases of the respiratory system	49	Asthma	YLL	561.14	600
Men	2020	8	Diseases of the respiratory system	49	Asthma	DALY	17245	17200
Men	2020	8	Diseases of the respiratory system	50	Diseases of the respiratory system-Other	Occurrence	#N/A
Men	2020	8	Diseases of the respiratory system	50	Diseases of the respiratory system-Other	Deaths	1245.5	1200
Men	2020	8	Diseases of the respiratory system	50	Diseases of the respiratory system-Other	YLD	20808.5	20800
Men	2020	8	Diseases of the respiratory system	50	Diseases of the respiratory system-Other	YLL	12118.4	12100
Men	2020	8	Diseases of the respiratory system	50	Diseases of the respiratory system-Other	DALY	32926.9	32900
Men	2020	9	Diseases of the digestive system	51	Dental disorders	Occurrence	0	0
Men	2020	9	Diseases of the digestive system	51	Dental disorders	Deaths	0	0
Men	2020	9	Diseases of the digestive system	51	Dental disorders	YLD	0	0
Men	2020	9	Diseases of the digestive system	51	Dental disorders	YLL	0	0
Men	2020	9	Diseases of the digestive system	51	Dental disorders	DALY	0	0
Men	2020	9	Diseases of the digestive system	52	Alcohol-induced liver diseases	Occurrence	0	0
Men	2020	9	Diseases of the digestive system	52	Alcohol-induced liver diseases	Deaths	286.579	300
Men	2020	9	Diseases of the digestive system	52	Alcohol-induced liver diseases	YLD	11787	11800
Men	2020	9	Diseases of the digestive system	52	Alcohol-induced liver diseases	YLL	6447.65	6400
Men	2020	9	Diseases of the digestive system	52	Alcohol-induced liver diseases	DALY	18234.7	18200
Men	2020	9	Diseases of the digestive system	53	Diseases of the digestive system-Other	Occurrence	#N/A
Men	2020	9	Diseases of the digestive system	53	Diseases of the digestive system-Other	Deaths	2004.96	2000
Men	2020	9	Diseases of the digestive system	53	Diseases of the digestive system-Other	YLD	39164.5	39200
Men	2020	9	Diseases of the digestive system	53	Diseases of the digestive system-Other	YLL	22918.4	22900
Men	2020	9	Diseases of the digestive system	53	Diseases of the digestive system-Other	DALY	62082.9	62100
Men	2020	10	Diseases of the skin and subcutaneous tissue	54	Atopic dermatitis	Occurrence	175831	175800
Men	2020	10	Diseases of the skin and subcutaneous tissue	54	Atopic dermatitis	Deaths	0	0
Men	2020	10	Diseases of the skin and subcutaneous tissue	54	Atopic dermatitis	YLD	6358.12	6400
Men	2020	10	Diseases of the skin and subcutaneous tissue	54	Atopic dermatitis	YLL	0	0
Men	2020	10	Diseases of the skin and subcutaneous tissue	54	Atopic dermatitis	DALY	6358.12	6400
Men	2020	10	Diseases of the skin and subcutaneous tissue	55	Contact eczema	Occurrence	414224	414200
Men	2020	10	Diseases of the skin and subcutaneous tissue	55	Contact eczema	Deaths	0	0
Men	2020	10	Diseases of the skin and subcutaneous tissue	55	Contact eczema	YLD	9439.99	9400
Men	2020	10	Diseases of the skin and subcutaneous tissue	55	Contact eczema	YLL	0	0
Men	2020	10	Diseases of the skin and subcutaneous tissue	55	Contact eczema	DALY	9439.99	9400
Men	2020	10	Diseases of the skin and subcutaneous tissue	56	Skin diseases-Other	Occurrence	#N/A
Men	2020	10	Diseases of the skin and subcutaneous tissue	56	Skin diseases-Other	Deaths	99.1366	100
Men	2020	10	Diseases of the skin and subcutaneous tissue	56	Skin diseases-Other	YLD	1763.76	1800
Men	2020	10	Diseases of the skin and subcutaneous tissue	56	Skin diseases-Other	YLL	1001.9	1000
Men	2020	10	Diseases of the skin and subcutaneous tissue	56	Skin diseases-Other	DALY	2765.67	2800
Men	2020	11	Diseases of the musculoskeletal system and connective tissue	57	Rheumatoid arthritis (RA)	Occurrence	93288	93300
Men	2020	11	Diseases of the musculoskeletal system and connective tissue	57	Rheumatoid arthritis (RA)	Deaths	42.1536	40
Men	2020	11	Diseases of the musculoskeletal system and connective tissue	57	Rheumatoid arthritis (RA)	YLD	15489.6	15500
Men	2020	11	Diseases of the musculoskeletal system and connective tissue	57	Rheumatoid arthritis (RA)	YLL	501.091	500
Men	2020	11	Diseases of the musculoskeletal system and connective tissue	57	Rheumatoid arthritis (RA)	DALY	15990.7	16000
Men	2020	11	Diseases of the musculoskeletal system and connective tissue	58	Osteoarthrosis	Occurrence	513521	513500
Men	2020	11	Diseases of the musculoskeletal system and connective tissue	58	Osteoarthrosis	Deaths	65.2787	70
Men	2020	11	Diseases of the musculoskeletal system and connective tissue	58	Osteoarthrosis	YLD	54179.9	54200
Men	2020	11	Diseases of the musculoskeletal system and connective tissue	58	Osteoarthrosis	YLL	525.115	500
Men	2020	11	Diseases of the musculoskeletal system and connective tissue	58	Osteoarthrosis	DALY	54705	54700
Men	2020	11	Diseases of the musculoskeletal system and connective tissue	59	Neck and back complaints	Occurrence	871970	872000
Men	2020	11	Diseases of the musculoskeletal system and connective tissue	59	Neck and back complaints	Deaths	58.4616	60
Men	2020	11	Diseases of the musculoskeletal system and connective tissue	59	Neck and back complaints	YLD	61757.4	61800
Men	2020	11	Diseases of the musculoskeletal system and connective tissue	59	Neck and back complaints	YLL	578.755	600
Men	2020	11	Diseases of the musculoskeletal system and connective tissue	59	Neck and back complaints	DALY	62336.1	62300
Men	2020	11	Diseases of the musculoskeletal system and connective tissue	60	Osteoporosis	Occurrence	71179	71200
Men	2020	11	Diseases of the musculoskeletal system and connective tissue	60	Osteoporosis	Deaths	14.1632	10
Men	2020	11	Diseases of the musculoskeletal system and connective tissue	60	Osteoporosis	YLD	367.702	400
Men	2020	11	Diseases of the musculoskeletal system and connective tissue	60	Osteoporosis	YLL	103.304	100
Men	2020	11	Diseases of the musculoskeletal system and connective tissue	60	Osteoporosis	DALY	471.005	500
Men	2020	11	Diseases of the musculoskeletal system and connective tissue	61	Diseases of the musculoskeletal system-Other	Occurrence	#N/A
Men	2020	11	Diseases of the musculoskeletal system and connective tissue	61	Diseases of the musculoskeletal system-Other	Deaths	196.362	200
Men	2020	11	Diseases of the musculoskeletal system and connective tissue	61	Diseases of the musculoskeletal system-Other	YLD	179247	179200
Men	2020	11	Diseases of the musculoskeletal system and connective tissue	61	Diseases of the musculoskeletal system-Other	YLL	2617.88	2600
Men	2020	11	Diseases of the musculoskeletal system and connective tissue	61	Diseases of the musculoskeletal system-Other	DALY	181865	181900
Men	2020	12	Diseases of the genitourinary system	62	Renal insufficiency (acute and chronic) / renal failure	Occurrence	31813	31800
Men	2020	12	Diseases of the genitourinary system	62	Renal insufficiency (acute and chronic) / renal failure	Deaths	1001.9	1000
Men	2020	12	Diseases of the genitourinary system	62	Renal insufficiency (acute and chronic) / renal failure	YLD	4286.55	4300
Men	2020	12	Diseases of the genitourinary system	62	Renal insufficiency (acute and chronic) / renal failure	YLL	7640.54	7600
Men	2020	12	Diseases of the genitourinary system	62	Renal insufficiency (acute and chronic) / renal failure	DALY	11927.1	11900
Men	2020	12	Diseases of the genitourinary system	63	Diseases of the genitourinary system-Other	Occurrence	#N/A
Men	2020	12	Diseases of the genitourinary system	63	Diseases of the genitourinary system-Other	Deaths	765.011	800
Men	2020	12	Diseases of the genitourinary system	63	Diseases of the genitourinary system-Other	YLD	2808.05	2800
Men	2020	12	Diseases of the genitourinary system	63	Diseases of the genitourinary system-Other	YLL	6037.08	6000
Men	2020	12	Diseases of the genitourinary system	63	Diseases of the genitourinary system-Other	DALY	8845.13	8800
Men	2020	13	Pregnancy, childbirth and the puerperium	64	Complications in pregnancy, childbirth or confinement	Occurrence	0	0
Men	2020	13	Pregnancy, childbirth and the puerperium	64	Complications in pregnancy, childbirth or confinement	Deaths	0	0
Men	2020	13	Pregnancy, childbirth and the puerperium	64	Complications in pregnancy, childbirth or confinement	YLD	0	0
Men	2020	13	Pregnancy, childbirth and the puerperium	64	Complications in pregnancy, childbirth or confinement	YLL	0	0
Men	2020	13	Pregnancy, childbirth and the puerperium	64	Complications in pregnancy, childbirth or confinement	DALY	0	0
Men	2020	13	Pregnancy, childbirth and the puerperium	65	Pregnancy, childbirth and the puerperium-Other	Occurrence	#N/A
Men	2020	13	Pregnancy, childbirth and the puerperium	65	Pregnancy, childbirth and the puerperium-Other	Deaths	0	0
Men	2020	13	Pregnancy, childbirth and the puerperium	65	Pregnancy, childbirth and the puerperium-Other	YLD	0	0
Men	2020	13	Pregnancy, childbirth and the puerperium	65	Pregnancy, childbirth and the puerperium-Other	YLL	0	0
Men	2020	13	Pregnancy, childbirth and the puerperium	65	Pregnancy, childbirth and the puerperium-Other	DALY	0	0
Men	2020	14	Certain conditions originating in the perinatal period	66	Premature births	Occurrence	10681	10700
Men	2020	14	Certain conditions originating in the perinatal period	66	Premature births	Deaths	0	0
Men	2020	14	Certain conditions originating in the perinatal period	66	Premature births	YLD	0	0
Men	2020	14	Certain conditions originating in the perinatal period	66	Premature births	YLL	0	0
Men	2020	14	Certain conditions originating in the perinatal period	66	Premature births	DALY	0	0
Men	2020	14	Certain conditions originating in the perinatal period	67	Low birth weight	Occurrence	0	0
Men	2020	14	Certain conditions originating in the perinatal period	67	Low birth weight	Deaths	18.6716	20
Men	2020	14	Certain conditions originating in the perinatal period	67	Low birth weight	YLD	0	0
Men	2020	14	Certain conditions originating in the perinatal period	67	Low birth weight	YLL	1511.03	1500
Men	2020	14	Certain conditions originating in the perinatal period	67	Low birth weight	DALY	1511.03	1500
Men	2020	14	Certain conditions originating in the perinatal period	68	Perinatal period-Other	Occurrence	#N/A
Men	2020	14	Certain conditions originating in the perinatal period	68	Perinatal period-Other	Deaths	155.046	200
Men	2020	14	Certain conditions originating in the perinatal period	68	Perinatal period-Other	YLD	24637.1	24600
Men	2020	14	Certain conditions originating in the perinatal period	68	Perinatal period-Other	YLL	12538.4	12500
Men	2020	14	Certain conditions originating in the perinatal period	68	Perinatal period-Other	DALY	37175.5	37200
Men	2020	15	Congenital malformations, deformations and chromosomal abnormalities	69	Congenital abnormalities of the cardiovascular system	Occurrence	29861	29900
Men	2020	15	Congenital malformations, deformations and chromosomal abnormalities	69	Congenital abnormalities of the cardiovascular system	Deaths	42.6122	40
Men	2020	15	Congenital malformations, deformations and chromosomal abnormalities	69	Congenital abnormalities of the cardiovascular system	YLD	4109.04	4100
Men	2020	15	Congenital malformations, deformations and chromosomal abnormalities	69	Congenital abnormalities of the cardiovascular system	YLL	2278.69	2300
Men	2020	15	Congenital malformations, deformations and chromosomal abnormalities	69	Congenital abnormalities of the cardiovascular system	DALY	6387.72	6400
Men	2020	15	Congenital malformations, deformations and chromosomal abnormalities	70	Down’s syndrome	Occurrence	0	0
Men	2020	15	Congenital malformations, deformations and chromosomal abnormalities	70	Down’s syndrome	Deaths	78.8268	80
Men	2020	15	Congenital malformations, deformations and chromosomal abnormalities	70	Down’s syndrome	YLD	0	0
Men	2020	15	Congenital malformations, deformations and chromosomal abnormalities	70	Down’s syndrome	YLL	2117.85	2100
Men	2020	15	Congenital malformations, deformations and chromosomal abnormalities	70	Down’s syndrome	DALY	2117.85	2100
Men	2020	15	Congenital malformations, deformations and chromosomal abnormalities	71	Congenital malformations, deformations and chromosomal abnormalities-Other	Occurrence	#N/A
Men	2020	15	Congenital malformations, deformations and chromosomal abnormalities	71	Congenital malformations, deformations and chromosomal abnormalities-Other	Deaths	75.1971	80
Men	2020	15	Congenital malformations, deformations and chromosomal abnormalities	71	Congenital malformations, deformations and chromosomal abnormalities-Other	YLD	4412.65	4400
Men	2020	15	Congenital malformations, deformations and chromosomal abnormalities	71	Congenital malformations, deformations and chromosomal abnormalities-Other	YLL	4784.26	4800
Men	2020	15	Congenital malformations, deformations and chromosomal abnormalities	71	Congenital malformations, deformations and chromosomal abnormalities-Other	DALY	9196.92	9200
Men	2020	16	Symptoms, signs and abnormal clinical and laboratory findings, not elsewhere classified	72	Symptoms, signs and abnormal clinical and laboratory findings	Occurrence	#N/A
Men	2020	16	Symptoms, signs and abnormal clinical and laboratory findings, not elsewhere classified	72	Symptoms, signs and abnormal clinical and laboratory findings	Deaths	2340.31	2300
Men	2020	16	Symptoms, signs and abnormal clinical and laboratory findings, not elsewhere classified	72	Symptoms, signs and abnormal clinical and laboratory findings	YLD	61080.3	61100
Men	2020	16	Symptoms, signs and abnormal clinical and laboratory findings, not elsewhere classified	72	Symptoms, signs and abnormal clinical and laboratory findings	YLL	34408.5	34400
Men	2020	16	Symptoms, signs and abnormal clinical and laboratory findings, not elsewhere classified	72	Symptoms, signs and abnormal clinical and laboratory findings	DALY	95488.8	95500
Men	2020	17	Injury, poisoning and certain other external causes	73	Road traffic accidents	Occurrence	64371	64400
Men	2020	17	Injury, poisoning and certain other external causes	73	Road traffic accidents	Deaths	417.277	400
Men	2020	17	Injury, poisoning and certain other external causes	73	Road traffic accidents	YLD	19510.8	19500
Men	2020	17	Injury, poisoning and certain other external causes	73	Road traffic accidents	YLL	11236.3	11200
Men	2020	17	Injury, poisoning and certain other external causes	73	Road traffic accidents	DALY	30747	30700
Men	2020	17	Injury, poisoning and certain other external causes	74	Self-inflicted injury	Occurrence	4248	4200
Men	2020	17	Injury, poisoning and certain other external causes	74	Self-inflicted injury	Deaths	1311.09	1300
Men	2020	17	Injury, poisoning and certain other external causes	74	Self-inflicted injury	YLD	12583.4	12600
Men	2020	17	Injury, poisoning and certain other external causes	74	Self-inflicted injury	YLL	42255.1	42300
Men	2020	17	Injury, poisoning and certain other external causes	74	Self-inflicted injury	DALY	54838.5	54800
Men	2020	17	Injury, poisoning and certain other external causes	75	Injury resulting from violence	Occurrence	9923	9900
Men	2020	17	Injury, poisoning and certain other external causes	75	Injury resulting from violence	Deaths	66.1985	70
Men	2020	17	Injury, poisoning and certain other external causes	75	Injury resulting from violence	YLD	1818.96	1800
Men	2020	17	Injury, poisoning and certain other external causes	75	Injury resulting from violence	YLL	2780.99	2800
Men	2020	17	Injury, poisoning and certain other external causes	75	Injury resulting from violence	DALY	4599.95	4600
Men	2020	17	Injury, poisoning and certain other external causes	76	Personal, work and sports accidents	Occurrence	144605	144600
Men	2020	17	Injury, poisoning and certain other external causes	76	Personal, work and sports accidents	Deaths	1986.17	2000
Men	2020	17	Injury, poisoning and certain other external causes	76	Personal, work and sports accidents	YLD	33660.7	33700
Men	2020	17	Injury, poisoning and certain other external causes	76	Personal, work and sports accidents	YLL	22563.3	22600
Men	2020	17	Injury, poisoning and certain other external causes	76	Personal, work and sports accidents	DALY	56223.9	56200
Men	2020	17	Injury, poisoning and certain other external causes	77	Sports injuries	Occurrence	81063	81100
Men	2020	17	Injury, poisoning and certain other external causes	77	Sports injuries	Deaths	0	0
Men	2020	17	Injury, poisoning and certain other external causes	77	Sports injuries	YLD	13272.1	13300
Men	2020	17	Injury, poisoning and certain other external causes	77	Sports injuries	YLL	0	0
Men	2020	17	Injury, poisoning and certain other external causes	77	Sports injuries	DALY	13272.1	13300
Men	2020	17	Injury, poisoning and certain other external causes	78	Occupational accidents	Occurrence	30373	30400
Men	2020	17	Injury, poisoning and certain other external causes	78	Occupational accidents	Deaths	63.4892	60
Men	2020	17	Injury, poisoning and certain other external causes	78	Occupational accidents	YLD	3171.85	3200
Men	2020	17	Injury, poisoning and certain other external causes	78	Occupational accidents	YLL	2338.64	2300
Men	2020	17	Injury, poisoning and certain other external causes	78	Occupational accidents	DALY	5510.49	5500
Men	2020	17	Injury, poisoning and certain other external causes	79	External causes-Other	Occurrence	#N/A
Men	2020	17	Injury, poisoning and certain other external causes	79	External causes-Other	Deaths	397.795	400
Men	2020	17	Injury, poisoning and certain other external causes	79	External causes-Other	YLD	4366.53	4400
Men	2020	17	Injury, poisoning and certain other external causes	79	External causes-Other	YLL	4782.66	4800
Men	2020	17	Injury, poisoning and certain other external causes	79	External causes-Other	DALY	9149.19	9100
Men	2025	1	Infectious and parasitic diseases	1	Infectious diseases of the gastrointestinal tract	Occurrence	136709	136700
Men	2025	1	Infectious and parasitic diseases	1	Infectious diseases of the gastrointestinal tract	Deaths	343.116	300
Men	2025	1	Infectious and parasitic diseases	1	Infectious diseases of the gastrointestinal tract	YLD	2591.26	2600
Men	2025	1	Infectious and parasitic diseases	1	Infectious diseases of the gastrointestinal tract	YLL	2870.18	2900
Men	2025	1	Infectious and parasitic diseases	1	Infectious diseases of the gastrointestinal tract	DALY	5461.44	5500
Men	2025	1	Infectious and parasitic diseases	2	Diseases in the National Immunisation Programme	Occurrence	14013	14000
Men	2025	1	Infectious and parasitic diseases	2	Diseases in the National Immunisation Programme	Deaths	0	0
Men	2025	1	Infectious and parasitic diseases	2	Diseases in the National Immunisation Programme	YLD	0	0
Men	2025	1	Infectious and parasitic diseases	2	Diseases in the National Immunisation Programme	YLL	0	0
Men	2025	1	Infectious and parasitic diseases	2	Diseases in the National Immunisation Programme	DALY	0	0
Men	2025	1	Infectious and parasitic diseases	3	AIDS and HIV infection	Occurrence	18317	18300
Men	2025	1	Infectious and parasitic diseases	3	AIDS and HIV infection	Deaths	17.9655	20
Men	2025	1	Infectious and parasitic diseases	3	AIDS and HIV infection	YLD	856.59	900
Men	2025	1	Infectious and parasitic diseases	3	AIDS and HIV infection	YLL	344.792	300
Men	2025	1	Infectious and parasitic diseases	3	AIDS and HIV infection	DALY	1201.38	1200
Men	2025	1	Infectious and parasitic diseases	4	Zoonotic diseases	Occurrence	0	0
Men	2025	1	Infectious and parasitic diseases	4	Zoonotic diseases	Deaths	0	0
Men	2025	1	Infectious and parasitic diseases	4	Zoonotic diseases	YLD	0	0
Men	2025	1	Infectious and parasitic diseases	4	Zoonotic diseases	YLL	0	0
Men	2025	1	Infectious and parasitic diseases	4	Zoonotic diseases	DALY	0	0
Men	2025	1	Infectious and parasitic diseases	5	Hospital infections and antimicrobial resistance	Occurrence	0	0
Men	2025	1	Infectious and parasitic diseases	5	Hospital infections and antimicrobial resistance	Deaths	0	0
Men	2025	1	Infectious and parasitic diseases	5	Hospital infections and antimicrobial resistance	YLD	0	0
Men	2025	1	Infectious and parasitic diseases	5	Hospital infections and antimicrobial resistance	YLL	0	0
Men	2025	1	Infectious and parasitic diseases	5	Hospital infections and antimicrobial resistance	DALY	0	0
Men	2025	1	Infectious and parasitic diseases	6	Infectious and parasitic diseases-Other	Occurrence	#N/A
Men	2025	1	Infectious and parasitic diseases	6	Infectious and parasitic diseases-Other	Deaths	2147.46	2100
Men	2025	1	Infectious and parasitic diseases	6	Infectious and parasitic diseases-Other	YLD	19489.9	19500
Men	2025	1	Infectious and parasitic diseases	6	Infectious and parasitic diseases-Other	YLL	21037	21000
Men	2025	1	Infectious and parasitic diseases	6	Infectious and parasitic diseases-Other	DALY	40526.9	40500
Men	2025	2	Neoplasms	7	Colorectal cancer	Occurrence	57302	57300
Men	2025	2	Neoplasms	7	Colorectal cancer	Deaths	3525.16	3500
Men	2025	2	Neoplasms	7	Colorectal cancer	YLD	13978.9	14000
Men	2025	2	Neoplasms	7	Colorectal cancer	YLL	46314.7	46300
Men	2025	2	Neoplasms	7	Colorectal cancer	DALY	60293.6	60300
Men	2025	2	Neoplasms	8	Lung cancer	Occurrence	12383	12400
Men	2025	2	Neoplasms	8	Lung cancer	Deaths	5967.55	6000
Men	2025	2	Neoplasms	8	Lung cancer	YLD	2922.91	2900
Men	2025	2	Neoplasms	8	Lung cancer	YLL	82066.4	82100
Men	2025	2	Neoplasms	8	Lung cancer	DALY	84989.3	85000
Men	2025	2	Neoplasms	9	Skin cancer	Occurrence	76029	76000
Men	2025	2	Neoplasms	9	Skin cancer	Deaths	853.974	900
Men	2025	2	Neoplasms	9	Skin cancer	YLD	4637.08	4600
Men	2025	2	Neoplasms	9	Skin cancer	YLL	14005.5	14000
Men	2025	2	Neoplasms	9	Skin cancer	DALY	18642.6	18600
Men	2025	2	Neoplasms	10	Cervical cancer	Occurrence	0	0
Men	2025	2	Neoplasms	10	Cervical cancer	Deaths	0	0
Men	2025	2	Neoplasms	10	Cervical cancer	YLD	0	0
Men	2025	2	Neoplasms	10	Cervical cancer	YLL	0	0
Men	2025	2	Neoplasms	10	Cervical cancer	DALY	0	0
Men	2025	2	Neoplasms	11	Prostate cancer	Occurrence	103237	103200
Men	2025	2	Neoplasms	11	Prostate cancer	Deaths	3003.76	3000
Men	2025	2	Neoplasms	11	Prostate cancer	YLD	19899.2	19900
Men	2025	2	Neoplasms	11	Prostate cancer	YLL	30387.7	30400
Men	2025	2	Neoplasms	11	Prostate cancer	DALY	50287	50300
Men	2025	2	Neoplasms	12	Non-Hodgkin lymphoma (NHL)	Occurrence	19591	19600
Men	2025	2	Neoplasms	12	Non-Hodgkin lymphoma (NHL)	Deaths	747.549	700
Men	2025	2	Neoplasms	12	Non-Hodgkin lymphoma (NHL)	YLD	3934.71	3900
Men	2025	2	Neoplasms	12	Non-Hodgkin lymphoma (NHL)	YLL	9562.13	9600
Men	2025	2	Neoplasms	12	Non-Hodgkin lymphoma (NHL)	DALY	13496.8	13500
Men	2025	2	Neoplasms	13	Breast cancer	Occurrence	978	1000
Men	2025	2	Neoplasms	13	Breast cancer	Deaths	26.9292	30
Men	2025	2	Neoplasms	13	Breast cancer	YLD	193.218	200
Men	2025	2	Neoplasms	13	Breast cancer	YLL	353.542	400
Men	2025	2	Neoplasms	13	Breast cancer	DALY	546.759	500
Men	2025	2	Neoplasms	13.01	Lip and oral cavity cancer	Occurrence	4468	4500
Men	2025	2	Neoplasms	13.01	Lip and oral cavity cancer	Deaths	262.997	300
Men	2025	2	Neoplasms	13.01	Lip and oral cavity cancer	YLD	695.651	700
Men	2025	2	Neoplasms	13.01	Lip and oral cavity cancer	YLL	4205.67	4200
Men	2025	2	Neoplasms	13.01	Lip and oral cavity cancer	DALY	4901.32	4900
Men	2025	2	Neoplasms	13.02	Nasopharynx cancer	Occurrence	3371	3400
Men	2025	2	Neoplasms	13.02	Nasopharynx cancer	Deaths	254.795	300
Men	2025	2	Neoplasms	13.02	Nasopharynx cancer	YLD	538.619	500
Men	2025	2	Neoplasms	13.02	Nasopharynx cancer	YLL	4526.79	4500
Men	2025	2	Neoplasms	13.02	Nasopharynx cancer	DALY	5065.4	5100
Men	2025	2	Neoplasms	13.03	Esophageal cancer	Occurrence	5820	5800
Men	2025	2	Neoplasms	13.03	Esophageal cancer	Deaths	1930.31	1900
Men	2025	2	Neoplasms	13.03	Esophageal cancer	YLD	903.989	900
Men	2025	2	Neoplasms	13.03	Esophageal cancer	YLL	29358.2	29400
Men	2025	2	Neoplasms	13.03	Esophageal cancer	DALY	30262.2	30300
Men	2025	2	Neoplasms	13.04	Stomach cancer	Occurrence	1781	1800
Men	2025	2	Neoplasms	13.04	Stomach cancer	Deaths	680.202	700
Men	2025	2	Neoplasms	13.04	Stomach cancer	YLD	269.767	300
Men	2025	2	Neoplasms	13.04	Stomach cancer	YLL	9264.5	9300
Men	2025	2	Neoplasms	13.04	Stomach cancer	DALY	9534.26	9500
Men	2025	2	Neoplasms	13.05	Liver cancer	Occurrence	1274	1300
Men	2025	2	Neoplasms	13.05	Liver cancer	Deaths	866.611	900
Men	2025	2	Neoplasms	13.05	Liver cancer	YLD	199.585	200
Men	2025	2	Neoplasms	13.05	Liver cancer	YLL	12828.9	12800
Men	2025	2	Neoplasms	13.05	Liver cancer	DALY	13028.5	13000
Men	2025	2	Neoplasms	13.06	Galblaas cancer	Occurrence	950	1000
Men	2025	2	Neoplasms	13.06	Galblaas cancer	Deaths	46.0762	50
Men	2025	2	Neoplasms	13.06	Galblaas cancer	YLD	146.248	100
Men	2025	2	Neoplasms	13.06	Galblaas cancer	YLL	576.147	600
Men	2025	2	Neoplasms	13.06	Galblaas cancer	DALY	722.394	700
Men	2025	2	Neoplasms	13.07	Pancreatic cancer	Occurrence	1697	1700
Men	2025	2	Neoplasms	13.07	Pancreatic cancer	Deaths	1880.76	1900
Men	2025	2	Neoplasms	13.07	Pancreatic cancer	YLD	265.903	300
Men	2025	2	Neoplasms	13.07	Pancreatic cancer	YLL	27561.5	27600
Men	2025	2	Neoplasms	13.07	Pancreatic cancer	DALY	27827.4	27800
Men	2025	2	Neoplasms	13.08	Nasal Cavity, Middle Ear & Accessory Sinuses cancer	Occurrence	595	600
Men	2025	2	Neoplasms	13.08	Nasal Cavity, Middle Ear & Accessory Sinuses cancer	Deaths	15.089	20
Men	2025	2	Neoplasms	13.08	Nasal Cavity, Middle Ear & Accessory Sinuses cancer	YLD	91.8476	90
Men	2025	2	Neoplasms	13.08	Nasal Cavity, Middle Ear & Accessory Sinuses cancer	YLL	271.263	300
Men	2025	2	Neoplasms	13.08	Nasal Cavity, Middle Ear & Accessory Sinuses cancer	DALY	363.11	400
Men	2025	2	Neoplasms	13.09	Larynx cancer	Occurrence	3616	3600
Men	2025	2	Neoplasms	13.09	Larynx cancer	Deaths	149.715	100
Men	2025	2	Neoplasms	13.09	Larynx cancer	YLD	554.721	600
Men	2025	2	Neoplasms	13.09	Larynx cancer	YLL	2155.35	2200
Men	2025	2	Neoplasms	13.09	Larynx cancer	DALY	2710.07	2700
Men	2025	2	Neoplasms	13.1	Mesothelioma	Occurrence	548	500
Men	2025	2	Neoplasms	13.1	Mesothelioma	Deaths	494.53	500
Men	2025	2	Neoplasms	13.1	Mesothelioma	YLD	82.7579	80
Men	2025	2	Neoplasms	13.1	Mesothelioma	YLL	6304.48	6300
Men	2025	2	Neoplasms	13.1	Mesothelioma	DALY	6387.25	6400
Men	2025	2	Neoplasms	13.11	Soft Tissue Sarcoma cancer	Occurrence	2136	2100
Men	2025	2	Neoplasms	13.11	Soft Tissue Sarcoma cancer	Deaths	176.069	200
Men	2025	2	Neoplasms	13.11	Soft Tissue Sarcoma cancer	YLD	335.412	300
Men	2025	2	Neoplasms	13.11	Soft Tissue Sarcoma cancer	YLL	3190.88	3200
Men	2025	2	Neoplasms	13.11	Soft Tissue Sarcoma cancer	DALY	3526.29	3500
Men	2025	2	Neoplasms	13.12	Corpus Uteri cancer	Occurrence	0	0
Men	2025	2	Neoplasms	13.12	Corpus Uteri cancer	Deaths	0	0
Men	2025	2	Neoplasms	13.12	Corpus Uteri cancer	YLD	0	0
Men	2025	2	Neoplasms	13.12	Corpus Uteri cancer	YLL	0	0
Men	2025	2	Neoplasms	13.12	Corpus Uteri cancer	DALY	0	0
Men	2025	2	Neoplasms	13.13	Ovary cancer	Occurrence	0	0
Men	2025	2	Neoplasms	13.13	Ovary cancer	Deaths	0	0
Men	2025	2	Neoplasms	13.13	Ovary cancer	YLD	0	0
Men	2025	2	Neoplasms	13.13	Ovary cancer	YLL	0	0
Men	2025	2	Neoplasms	13.13	Ovary cancer	DALY	0	0
Men	2025	2	Neoplasms	13.14	Testis cancer	Occurrence	7596	7600
Men	2025	2	Neoplasms	13.14	Testis cancer	Deaths	23.2665	20
Men	2025	2	Neoplasms	13.14	Testis cancer	YLD	1313.19	1300
Men	2025	2	Neoplasms	13.14	Testis cancer	YLL	832.536	800
Men	2025	2	Neoplasms	13.14	Testis cancer	DALY	2145.73	2100
Men	2025	2	Neoplasms	13.15	Larynx cancer	Occurrence	10781	10800
Men	2025	2	Neoplasms	13.15	Larynx cancer	Deaths	718.439	700
Men	2025	2	Neoplasms	13.15	Larynx cancer	YLD	1679.62	1700
Men	2025	2	Neoplasms	13.15	Larynx cancer	YLL	10077.7	10100
Men	2025	2	Neoplasms	13.15	Larynx cancer	DALY	11757.3	11800
Men	2025	2	Neoplasms	13.16	Urinary cancer	Occurrence	1522	1500
Men	2025	2	Neoplasms	13.16	Urinary cancer	Deaths	746.183	700
Men	2025	2	Neoplasms	13.16	Urinary cancer	YLD	228.01	200
Men	2025	2	Neoplasms	13.16	Urinary cancer	YLL	9505.79	9500
Men	2025	2	Neoplasms	13.16	Urinary cancer	DALY	9733.8	9700
Men	2025	2	Neoplasms	13.17	Bladder cancer	Occurrence	38765	38800
Men	2025	2	Neoplasms	13.17	Bladder cancer	Deaths	995.041	1000
Men	2025	2	Neoplasms	13.17	Bladder cancer	YLD	5816.83	5800
Men	2025	2	Neoplasms	13.17	Bladder cancer	YLL	10300.9	10300
Men	2025	2	Neoplasms	13.17	Bladder cancer	DALY	16117.7	16100
Men	2025	2	Neoplasms	13.18	Brain cancer	Occurrence	1895	1900
Men	2025	2	Neoplasms	13.18	Brain cancer	Deaths	559.162	600
Men	2025	2	Neoplasms	13.18	Brain cancer	YLD	316.446	300
Men	2025	2	Neoplasms	13.18	Brain cancer	YLL	11391.2	11400
Men	2025	2	Neoplasms	13.18	Brain cancer	DALY	11707.7	11700
Men	2025	2	Neoplasms	13.19	Thyroid Gland cancer	Occurrence	1616	1600
Men	2025	2	Neoplasms	13.19	Thyroid Gland cancer	Deaths	37.21	40
Men	2025	2	Neoplasms	13.19	Thyroid Gland cancer	YLD	264.975	300
Men	2025	2	Neoplasms	13.19	Thyroid Gland cancer	YLL	553.728	600
Men	2025	2	Neoplasms	13.19	Thyroid Gland cancer	DALY	818.702	800
Men	2025	2	Neoplasms	13.2	Hodgkin lymphoma	Occurrence	2211	2200
Men	2025	2	Neoplasms	13.2	Hodgkin lymphoma	Deaths	48.5279	50
Men	2025	2	Neoplasms	13.2	Hodgkin lymphoma	YLD	373.36	400
Men	2025	2	Neoplasms	13.2	Hodgkin lymphoma	YLL	809.181	800
Men	2025	2	Neoplasms	13.2	Hodgkin lymphoma	DALY	1182.54	1200
Men	2025	2	Neoplasms	13.21	Plasma Cell Tumors	Occurrence	4400	4400
Men	2025	2	Neoplasms	13.21	Plasma Cell Tumors	Deaths	493.789	500
Men	2025	2	Neoplasms	13.21	Plasma Cell Tumors	YLD	677.207	700
Men	2025	2	Neoplasms	13.21	Plasma Cell Tumors	YLL	6238.62	6200
Men	2025	2	Neoplasms	13.21	Plasma Cell Tumors	DALY	6915.83	6900
Men	2025	2	Neoplasms	13.22	Leukemia	Occurrence	11418	11400
Men	2025	2	Neoplasms	13.22	Leukemia	Deaths	949.23	900
Men	2025	2	Neoplasms	13.22	Leukemia	YLD	1795.89	1800
Men	2025	2	Neoplasms	13.22	Leukemia	YLL	12338.9	12300
Men	2025	2	Neoplasms	13.22	Leukemia	DALY	14134.8	14100
Men	2025	2	Neoplasms	14	Neoplasms-Other	Occurrence	#N/A
Men	2025	2	Neoplasms	14	Neoplasms-Other	Deaths	2969	3000
Men	2025	2	Neoplasms	14	Neoplasms-Other	YLD	26082.7	26100
Men	2025	2	Neoplasms	14	Neoplasms-Other	YLL	34460.9	34500
Men	2025	2	Neoplasms	14	Neoplasms-Other	DALY	60543.6	60500
Men	2025	3	Diseases of the blood and blood-forming organs	15	Diseases of the blood -Other	Occurrence	#N/A
Men	2025	3	Diseases of the blood and blood-forming organs	15	Diseases of the blood -Other	Deaths	312.801	300
Men	2025	3	Diseases of the blood and blood-forming organs	15	Diseases of the blood -Other	YLD	5750.51	5800
Men	2025	3	Diseases of the blood and blood-forming organs	15	Diseases of the blood -Other	YLL	3281.44	3300
Men	2025	3	Diseases of the blood and blood-forming organs	15	Diseases of the blood -Other	DALY	9031.94	9000
Men	2025	4	Endocrine, nutritional and metabolic diseases	16	Diabetes	Occurrence	681659	681700
Men	2025	4	Endocrine, nutritional and metabolic diseases	16	Diabetes	Deaths	1473.47	1500
Men	2025	4	Endocrine, nutritional and metabolic diseases	16	Diabetes	YLD	97505.2	97500
Men	2025	4	Endocrine, nutritional and metabolic diseases	16	Diabetes	YLL	16359.3	16400
Men	2025	4	Endocrine, nutritional and metabolic diseases	16	Diabetes	DALY	113865	113900
Men	2025	4	Endocrine, nutritional and metabolic diseases	17	Endocrine, nutritional and metabolic diseases -Other	Occurrence	#N/A
Men	2025	4	Endocrine, nutritional and metabolic diseases	17	Endocrine, nutritional and metabolic diseases -Other	Deaths	329.851	300
Men	2025	4	Endocrine, nutritional and metabolic diseases	17	Endocrine, nutritional and metabolic diseases -Other	YLD	35157.2	35200
Men	2025	4	Endocrine, nutritional and metabolic diseases	17	Endocrine, nutritional and metabolic diseases -Other	YLL	6342.4	6300
Men	2025	4	Endocrine, nutritional and metabolic diseases	17	Endocrine, nutritional and metabolic diseases -Other	DALY	41499.6	41500
Men	2025	5	Mental and behavioural disorders	18	Mood disorders	Occurrence	205561	205600
Men	2025	5	Mental and behavioural disorders	18	Mood disorders	Deaths	37.6849	40
Men	2025	5	Mental and behavioural disorders	18	Mood disorders	YLD	68461.2	68500
Men	2025	5	Mental and behavioural disorders	18	Mood disorders	YLL	709.984	700
Men	2025	5	Mental and behavioural disorders	18	Mood disorders	DALY	69171.1	69200
Men	2025	5	Mental and behavioural disorders	19	Schizophrenia	Occurrence	31033	31000
Men	2025	5	Mental and behavioural disorders	19	Schizophrenia	Deaths	0	0
Men	2025	5	Mental and behavioural disorders	19	Schizophrenia	YLD	14593.4	14600
Men	2025	5	Mental and behavioural disorders	19	Schizophrenia	YLL	0	0
Men	2025	5	Mental and behavioural disorders	19	Schizophrenia	DALY	14593.4	14600
Men	2025	5	Mental and behavioural disorders	20	Autism spectrum disorders	Occurrence	60480	60500
Men	2025	5	Mental and behavioural disorders	20	Autism spectrum disorders	Deaths	0	0
Men	2025	5	Mental and behavioural disorders	20	Autism spectrum disorders	YLD	15307.1	15300
Men	2025	5	Mental and behavioural disorders	20	Autism spectrum disorders	YLL	0	0
Men	2025	5	Mental and behavioural disorders	20	Autism spectrum disorders	DALY	15307.1	15300
Men	2025	5	Mental and behavioural disorders	21	Anxiety disorders	Occurrence	438737	438700
Men	2025	5	Mental and behavioural disorders	21	Anxiety disorders	Deaths	0	0
Men	2025	5	Mental and behavioural disorders	21	Anxiety disorders	YLD	72640.5	72600
Men	2025	5	Mental and behavioural disorders	21	Anxiety disorders	YLL	0	0
Men	2025	5	Mental and behavioural disorders	21	Anxiety disorders	DALY	72640.5	72600
Men	2025	5	Mental and behavioural disorders	22	Personality disorders	Occurrence	78933	78900
Men	2025	5	Mental and behavioural disorders	22	Personality disorders	Deaths	0	0
Men	2025	5	Mental and behavioural disorders	22	Personality disorders	YLD	11395.8	11400
Men	2025	5	Mental and behavioural disorders	22	Personality disorders	YLL	0	0
Men	2025	5	Mental and behavioural disorders	22	Personality disorders	DALY	11395.8	11400
Men	2025	5	Mental and behavioural disorders	23	Behavioural disorders	Occurrence	70942	70900
Men	2025	5	Mental and behavioural disorders	23	Behavioural disorders	Deaths	0	0
Men	2025	5	Mental and behavioural disorders	23	Behavioural disorders	YLD	1981.05	2000
Men	2025	5	Mental and behavioural disorders	23	Behavioural disorders	YLL	0	0
Men	2025	5	Mental and behavioural disorders	23	Behavioural disorders	DALY	1981.05	2000
Men	2025	5	Mental and behavioural disorders	24	Intellectual disabilities	Occurrence	80302	80300
Men	2025	5	Mental and behavioural disorders	24	Intellectual disabilities	Deaths	54.5867	50
Men	2025	5	Mental and behavioural disorders	24	Intellectual disabilities	YLD	29734.9	29700
Men	2025	5	Mental and behavioural disorders	24	Intellectual disabilities	YLL	1431.82	1400
Men	2025	5	Mental and behavioural disorders	24	Intellectual disabilities	DALY	31166.7	31200
Men	2025	5	Mental and behavioural disorders	25	Alcohol-related disorders	Occurrence	68445	68400
Men	2025	5	Mental and behavioural disorders	25	Alcohol-related disorders	Deaths	345.855	300
Men	2025	5	Mental and behavioural disorders	25	Alcohol-related disorders	YLD	15770.2	15800
Men	2025	5	Mental and behavioural disorders	25	Alcohol-related disorders	YLL	6979.06	7000
Men	2025	5	Mental and behavioural disorders	25	Alcohol-related disorders	DALY	22749.2	22700
Men	2025	5	Mental and behavioural disorders	26	Substance-related disorders	Occurrence	48620	48600
Men	2025	5	Mental and behavioural disorders	26	Substance-related disorders	Deaths	30.0593	30
Men	2025	5	Mental and behavioural disorders	26	Substance-related disorders	YLD	5648.53	5600
Men	2025	5	Mental and behavioural disorders	26	Substance-related disorders	YLL	964.307	1000
Men	2025	5	Mental and behavioural disorders	26	Substance-related disorders	DALY	6612.83	6600
Men	2025	5	Mental and behavioural disorders	27	ADHD	Occurrence	205036	205000
Men	2025	5	Mental and behavioural disorders	27	ADHD	Deaths	0	0
Men	2025	5	Mental and behavioural disorders	27	ADHD	YLD	3252.65	3300
Men	2025	5	Mental and behavioural disorders	27	ADHD	YLL	0	0
Men	2025	5	Mental and behavioural disorders	27	ADHD	DALY	3252.65	3300
Men	2025	5	Mental and behavioural disorders	28	Burn-out (overworked, surmenage, adjustment disorders, stress-related disorders)	Occurrence	133931	133900
Men	2025	5	Mental and behavioural disorders	28	Burn-out (overworked, surmenage, adjustment disorders, stress-related disorders)	Deaths	0	0
Men	2025	5	Mental and behavioural disorders	28	Burn-out (overworked, surmenage, adjustment disorders, stress-related disorders)	YLD	23902.3	23900
Men	2025	5	Mental and behavioural disorders	28	Burn-out (overworked, surmenage, adjustment disorders, stress-related disorders)	YLL	0	0
Men	2025	5	Mental and behavioural disorders	28	Burn-out (overworked, surmenage, adjustment disorders, stress-related disorders)	DALY	23902.3	23900
Men	2025	5	Mental and behavioural disorders	29	Dementia in Chapter Mental and behavioural disorders	Occurrence	52093	52100
Men	2025	5	Mental and behavioural disorders	29	Dementia in Chapter Mental and behavioural disorders	Deaths	4789.39	4800
Men	2025	5	Mental and behavioural disorders	29	Dementia in Chapter Mental and behavioural disorders	YLD	15249.7	15200
Men	2025	5	Mental and behavioural disorders	29	Dementia in Chapter Mental and behavioural disorders	YLL	30653.9	30700
Men	2025	5	Mental and behavioural disorders	29	Dementia in Chapter Mental and behavioural disorders	DALY	45903.6	45900
Men	2025	5	Mental and behavioural disorders	30	Mental and behavioural disorders-Other	Occurrence	#N/A
Men	2025	5	Mental and behavioural disorders	30	Mental and behavioural disorders-Other	Deaths	180.014	200
Men	2025	5	Mental and behavioural disorders	30	Mental and behavioural disorders-Other	YLD	16776.8	16800
Men	2025	5	Mental and behavioural disorders	30	Mental and behavioural disorders-Other	YLL	2763.29	2800
Men	2025	5	Mental and behavioural disorders	30	Mental and behavioural disorders-Other	DALY	19540.1	19500
Men	2025	6	Diseases of the nervous system	31	Parkinson’s disease	Occurrence	37281	37300
Men	2025	6	Diseases of the nervous system	31	Parkinson’s disease	Deaths	1486.07	1500
Men	2025	6	Diseases of the nervous system	31	Parkinson’s disease	YLD	10320.1	10300
Men	2025	6	Diseases of the nervous system	31	Parkinson’s disease	YLL	12667.2	12700
Men	2025	6	Diseases of the nervous system	31	Parkinson’s disease	DALY	22987.3	23000
Men	2025	6	Diseases of the nervous system	32	Epilepsy	Occurrence	101055	101100
Men	2025	6	Diseases of the nervous system	32	Epilepsy	Deaths	217.657	200
Men	2025	6	Diseases of the nervous system	32	Epilepsy	YLD	4955.64	5000
Men	2025	6	Diseases of the nervous system	32	Epilepsy	YLL	5082.1	5100
Men	2025	6	Diseases of the nervous system	32	Epilepsy	DALY	10037.7	10000
Men	2025	6	Diseases of the nervous system	33	VTV visual impairments	Occurrence	410592	410600
Men	2025	6	Diseases of the nervous system	33	VTV visual impairments	Deaths	0	0
Men	2025	6	Diseases of the nervous system	33	VTV visual impairments	YLD	21798.4	21800
Men	2025	6	Diseases of the nervous system	33	VTV visual impairments	YLL	0	0
Men	2025	6	Diseases of the nervous system	33	VTV visual impairments	DALY	21798.4	21800
Men	2025	6	Diseases of the nervous system	34	Hearing impairments	Occurrence	405264	405300
Men	2025	6	Diseases of the nervous system	34	Hearing impairments	Deaths	0	0
Men	2025	6	Diseases of the nervous system	34	Hearing impairments	YLD	53935.4	53900
Men	2025	6	Diseases of the nervous system	34	Hearing impairments	YLL	0	0
Men	2025	6	Diseases of the nervous system	34	Hearing impairments	DALY	53935.4	53900
Men	2025	6	Diseases of the nervous system	35	Migraine	Occurrence	59636	59600
Men	2025	6	Diseases of the nervous system	35	Migraine	Deaths	0	0
Men	2025	6	Diseases of the nervous system	35	Migraine	YLD	1023.06	1000
Men	2025	6	Diseases of the nervous system	35	Migraine	YLL	0	0
Men	2025	6	Diseases of the nervous system	35	Migraine	DALY	1023.06	1000
Men	2025	6	Diseases of the nervous system	36	Dementia in Chapter diseases of the nervous system	Occurrence	31497	31500
Men	2025	6	Diseases of the nervous system	36	Dementia in Chapter diseases of the nervous system	Deaths	2516.96	2500
Men	2025	6	Diseases of the nervous system	36	Dementia in Chapter diseases of the nervous system	YLD	9220.66	9200
Men	2025	6	Diseases of the nervous system	36	Dementia in Chapter diseases of the nervous system	YLL	18534.8	18500
Men	2025	6	Diseases of the nervous system	36	Dementia in Chapter diseases of the nervous system	DALY	27755.4	27800
Men	2025	6	Diseases of the nervous system	37	Stroke in Chapter diseases of the nervous system	Occurrence	1265	1300
Men	2025	6	Diseases of the nervous system	37	Stroke in Chapter diseases of the nervous system	Deaths	14.0489	10
Men	2025	6	Diseases of the nervous system	37	Stroke in Chapter diseases of the nervous system	YLD	408.256	400
Men	2025	6	Diseases of the nervous system	37	Stroke in Chapter diseases of the nervous system	YLL	132.252	100
Men	2025	6	Diseases of the nervous system	37	Stroke in Chapter diseases of the nervous system	DALY	540.508	500
Men	2025	6	Diseases of the nervous system	38	Diseases of the nervous system and senses-Other	Occurrence	#N/A
Men	2025	6	Diseases of the nervous system	38	Diseases of the nervous system and senses-Other	Deaths	1371.27	1400
Men	2025	6	Diseases of the nervous system	38	Diseases of the nervous system and senses-Other	YLD	57316.6	57300
Men	2025	6	Diseases of the nervous system	38	Diseases of the nervous system and senses-Other	YLL	22779.4	22800
Men	2025	6	Diseases of the nervous system	38	Diseases of the nervous system and senses-Other	DALY	80096	80100
Men	2025	7	Diseases of the circulatory system	39	Diseases of the endocardium/valve defects	Occurrence	70302	70300
Men	2025	7	Diseases of the circulatory system	39	Diseases of the endocardium/valve defects	Deaths	1530.85	1500
Men	2025	7	Diseases of the circulatory system	39	Diseases of the endocardium/valve defects	YLD	5176.29	5200
Men	2025	7	Diseases of the circulatory system	39	Diseases of the endocardium/valve defects	YLL	12289.8	12300
Men	2025	7	Diseases of the circulatory system	39	Diseases of the endocardium/valve defects	DALY	17466	17500
Men	2025	7	Diseases of the circulatory system	40	Heart failure	Occurrence	145046	145000
Men	2025	7	Diseases of the circulatory system	40	Heart failure	Deaths	3929.08	3900
Men	2025	7	Diseases of the circulatory system	40	Heart failure	YLD	12669.6	12700
Men	2025	7	Diseases of the circulatory system	40	Heart failure	YLL	28569.5	28600
Men	2025	7	Diseases of the circulatory system	40	Heart failure	DALY	41239.1	41200
Men	2025	7	Diseases of the circulatory system	41	Coronary heart diseases	Occurrence	564184	564200
Men	2025	7	Diseases of the circulatory system	41	Coronary heart diseases	Deaths	3467.07	3500
Men	2025	7	Diseases of the circulatory system	41	Coronary heart diseases	YLD	126597	126600
Men	2025	7	Diseases of the circulatory system	41	Coronary heart diseases	YLL	36148.2	36100
Men	2025	7	Diseases of the circulatory system	41	Coronary heart diseases	DALY	162745	162700
Men	2025	7	Diseases of the circulatory system	42	Arrhythmias	Occurrence	252293	252300
Men	2025	7	Diseases of the circulatory system	42	Arrhythmias	Deaths	1067.83	1100
Men	2025	7	Diseases of the circulatory system	42	Arrhythmias	YLD	18549.3	18500
Men	2025	7	Diseases of the circulatory system	42	Arrhythmias	YLL	9021.79	9000
Men	2025	7	Diseases of the circulatory system	42	Arrhythmias	DALY	27571.1	27600
Men	2025	7	Diseases of the circulatory system	43	Cardiac arrest	Occurrence	13970	14000
Men	2025	7	Diseases of the circulatory system	43	Cardiac arrest	Deaths	912.352	900
Men	2025	7	Diseases of the circulatory system	43	Cardiac arrest	YLD	586.693	600
Men	2025	7	Diseases of the circulatory system	43	Cardiac arrest	YLL	11521.4	11500
Men	2025	7	Diseases of the circulatory system	43	Cardiac arrest	DALY	12108.1	12100
Men	2025	7	Diseases of the circulatory system	44	Stroke in Chapter cardiovascular diseases	Occurrence	280026	280000
Men	2025	7	Diseases of the circulatory system	44	Stroke in Chapter cardiovascular diseases	Deaths	3078.99	3100
Men	2025	7	Diseases of the circulatory system	44	Stroke in Chapter cardiovascular diseases	YLD	90444	90400
Men	2025	7	Diseases of the circulatory system	44	Stroke in Chapter cardiovascular diseases	YLL	29298.7	29300
Men	2025	7	Diseases of the circulatory system	44	Stroke in Chapter cardiovascular diseases	DALY	119743	119700
Men	2025	7	Diseases of the circulatory system	45	Cardiovascular diseases-Other	Occurrence	#N/A
Men	2025	7	Diseases of the circulatory system	45	Cardiovascular diseases-Other	Deaths	3150.96	3200
Men	2025	7	Diseases of the circulatory system	45	Cardiovascular diseases-Other	YLD	57796.7	57800
Men	2025	7	Diseases of the circulatory system	45	Cardiovascular diseases-Other	YLL	34178.6	34200
Men	2025	7	Diseases of the circulatory system	45	Cardiovascular diseases-Other	DALY	91975.2	92000
Men	2025	8	Diseases of the respiratory system	46	Infections of the lower respiratory tract	Occurrence	324619	324600
Men	2025	8	Diseases of the respiratory system	46	Infections of the lower respiratory tract	Deaths	1882.32	1900
Men	2025	8	Diseases of the respiratory system	46	Infections of the lower respiratory tract	YLD	12347.8	12300
Men	2025	8	Diseases of the respiratory system	46	Infections of the lower respiratory tract	YLL	14204.1	14200
Men	2025	8	Diseases of the respiratory system	46	Infections of the lower respiratory tract	DALY	26552	26600
Men	2025	8	Diseases of the respiratory system	47	Influenza	Occurrence	440347	440300
Men	2025	8	Diseases of the respiratory system	47	Influenza	Deaths	47.1713	50
Men	2025	8	Diseases of the respiratory system	47	Influenza	YLD	4502.77	4500
Men	2025	8	Diseases of the respiratory system	47	Influenza	YLL	590.886	600
Men	2025	8	Diseases of the respiratory system	47	Influenza	DALY	5093.65	5100
Men	2025	8	Diseases of the respiratory system	48	COPD	Occurrence	379285	379300
Men	2025	8	Diseases of the respiratory system	48	COPD	Deaths	3287.47	3300
Men	2025	8	Diseases of the respiratory system	48	COPD	YLD	66569.7	66600
Men	2025	8	Diseases of the respiratory system	48	COPD	YLL	30402.6	30400
Men	2025	8	Diseases of the respiratory system	48	COPD	DALY	96972.3	97000
Men	2025	8	Diseases of the respiratory system	49	Asthma	Occurrence	277042	277000
Men	2025	8	Diseases of the respiratory system	49	Asthma	Deaths	27.6048	30
Men	2025	8	Diseases of the respiratory system	49	Asthma	YLD	16801.4	16800
Men	2025	8	Diseases of the respiratory system	49	Asthma	YLL	494.832	500
Men	2025	8	Diseases of the respiratory system	49	Asthma	DALY	17296.2	17300
Men	2025	8	Diseases of the respiratory system	50	Diseases of the respiratory system-Other	Occurrence	#N/A
Men	2025	8	Diseases of the respiratory system	50	Diseases of the respiratory system-Other	Deaths	1539.51	1500
Men	2025	8	Diseases of the respiratory system	50	Diseases of the respiratory system-Other	YLD	26545.1	26500
Men	2025	8	Diseases of the respiratory system	50	Diseases of the respiratory system-Other	YLL	14454.1	14500
Men	2025	8	Diseases of the respiratory system	50	Diseases of the respiratory system-Other	DALY	40999.2	41000
Men	2025	9	Diseases of the digestive system	51	Dental disorders	Occurrence	0	0
Men	2025	9	Diseases of the digestive system	51	Dental disorders	Deaths	0	0
Men	2025	9	Diseases of the digestive system	51	Dental disorders	YLD	0	0
Men	2025	9	Diseases of the digestive system	51	Dental disorders	YLL	0	0
Men	2025	9	Diseases of the digestive system	51	Dental disorders	DALY	0	0
Men	2025	9	Diseases of the digestive system	52	Alcohol-induced liver diseases	Occurrence	0	0
Men	2025	9	Diseases of the digestive system	52	Alcohol-induced liver diseases	Deaths	281.86	300
Men	2025	9	Diseases of the digestive system	52	Alcohol-induced liver diseases	YLD	11760.2	11800
Men	2025	9	Diseases of the digestive system	52	Alcohol-induced liver diseases	YLL	6279.54	6300
Men	2025	9	Diseases of the digestive system	52	Alcohol-induced liver diseases	DALY	18039.8	18000
Men	2025	9	Diseases of the digestive system	53	Diseases of the digestive system-Other	Occurrence	#N/A
Men	2025	9	Diseases of the digestive system	53	Diseases of the digestive system-Other	Deaths	2159.99	2200
Men	2025	9	Diseases of the digestive system	53	Diseases of the digestive system-Other	YLD	41214.9	41200
Men	2025	9	Diseases of the digestive system	53	Diseases of the digestive system-Other	YLL	23709.2	23700
Men	2025	9	Diseases of the digestive system	53	Diseases of the digestive system-Other	DALY	64924.1	64900
Men	2025	10	Diseases of the skin and subcutaneous tissue	54	Atopic dermatitis	Occurrence	180481	180500
Men	2025	10	Diseases of the skin and subcutaneous tissue	54	Atopic dermatitis	Deaths	0	0
Men	2025	10	Diseases of the skin and subcutaneous tissue	54	Atopic dermatitis	YLD	6491.51	6500
Men	2025	10	Diseases of the skin and subcutaneous tissue	54	Atopic dermatitis	YLL	0	0
Men	2025	10	Diseases of the skin and subcutaneous tissue	54	Atopic dermatitis	DALY	6491.51	6500
Men	2025	10	Diseases of the skin and subcutaneous tissue	55	Contact eczema	Occurrence	429901	429900
Men	2025	10	Diseases of the skin and subcutaneous tissue	55	Contact eczema	Deaths	0	0
Men	2025	10	Diseases of the skin and subcutaneous tissue	55	Contact eczema	YLD	9772.67	9800
Men	2025	10	Diseases of the skin and subcutaneous tissue	55	Contact eczema	YLL	0	0
Men	2025	10	Diseases of the skin and subcutaneous tissue	55	Contact eczema	DALY	9772.67	9800
Men	2025	10	Diseases of the skin and subcutaneous tissue	56	Skin diseases-Other	Occurrence	#N/A
Men	2025	10	Diseases of the skin and subcutaneous tissue	56	Skin diseases-Other	Deaths	103.535	100
Men	2025	10	Diseases of the skin and subcutaneous tissue	56	Skin diseases-Other	YLD	1905.28	1900
Men	2025	10	Diseases of the skin and subcutaneous tissue	56	Skin diseases-Other	YLL	1056.35	1100
Men	2025	10	Diseases of the skin and subcutaneous tissue	56	Skin diseases-Other	DALY	2961.63	3000
Men	2025	11	Diseases of the musculoskeletal system and connective tissue	57	Rheumatoid arthritis (RA)	Occurrence	99673	99700
Men	2025	11	Diseases of the musculoskeletal system and connective tissue	57	Rheumatoid arthritis (RA)	Deaths	38.2799	40
Men	2025	11	Diseases of the musculoskeletal system and connective tissue	57	Rheumatoid arthritis (RA)	YLD	16381.6	16400
Men	2025	11	Diseases of the musculoskeletal system and connective tissue	57	Rheumatoid arthritis (RA)	YLL	444.833	400
Men	2025	11	Diseases of the musculoskeletal system and connective tissue	57	Rheumatoid arthritis (RA)	DALY	16826.5	16800
Men	2025	11	Diseases of the musculoskeletal system and connective tissue	58	Osteoarthrosis	Occurrence	617722	617700
Men	2025	11	Diseases of the musculoskeletal system and connective tissue	58	Osteoarthrosis	Deaths	84.1388	80
Men	2025	11	Diseases of the musculoskeletal system and connective tissue	58	Osteoarthrosis	YLD	64756.6	64800
Men	2025	11	Diseases of the musculoskeletal system and connective tissue	58	Osteoarthrosis	YLL	688.191	700
Men	2025	11	Diseases of the musculoskeletal system and connective tissue	58	Osteoarthrosis	DALY	65444.7	65400
Men	2025	11	Diseases of the musculoskeletal system and connective tissue	59	Neck and back complaints	Occurrence	899443	899400
Men	2025	11	Diseases of the musculoskeletal system and connective tissue	59	Neck and back complaints	Deaths	75.3047	80
Men	2025	11	Diseases of the musculoskeletal system and connective tissue	59	Neck and back complaints	YLD	64390.8	64400
Men	2025	11	Diseases of the musculoskeletal system and connective tissue	59	Neck and back complaints	YLL	710.023	700
Men	2025	11	Diseases of the musculoskeletal system and connective tissue	59	Neck and back complaints	DALY	65100.8	65100
Men	2025	11	Diseases of the musculoskeletal system and connective tissue	60	Osteoporosis	Occurrence	79732	79700
Men	2025	11	Diseases of the musculoskeletal system and connective tissue	60	Osteoporosis	Deaths	16.1926	20
Men	2025	11	Diseases of the musculoskeletal system and connective tissue	60	Osteoporosis	YLD	408.198	400
Men	2025	11	Diseases of the musculoskeletal system and connective tissue	60	Osteoporosis	YLL	121.872	100
Men	2025	11	Diseases of the musculoskeletal system and connective tissue	60	Osteoporosis	DALY	530.07	500
Men	2025	11	Diseases of the musculoskeletal system and connective tissue	61	Diseases of the musculoskeletal system-Other	Occurrence	#N/A
Men	2025	11	Diseases of the musculoskeletal system and connective tissue	61	Diseases of the musculoskeletal system-Other	Deaths	191.567	200
Men	2025	11	Diseases of the musculoskeletal system and connective tissue	61	Diseases of the musculoskeletal system-Other	YLD	166060	166100
Men	2025	11	Diseases of the musculoskeletal system and connective tissue	61	Diseases of the musculoskeletal system-Other	YLL	2532.29	2500
Men	2025	11	Diseases of the musculoskeletal system and connective tissue	61	Diseases of the musculoskeletal system-Other	DALY	168592	168600
Men	2025	12	Diseases of the genitourinary system	62	Renal insufficiency (acute and chronic) / renal failure	Occurrence	32261	32300
Men	2025	12	Diseases of the genitourinary system	62	Renal insufficiency (acute and chronic) / renal failure	Deaths	1246.18	1200
Men	2025	12	Diseases of the genitourinary system	62	Renal insufficiency (acute and chronic) / renal failure	YLD	4327.88	4300
Men	2025	12	Diseases of the genitourinary system	62	Renal insufficiency (acute and chronic) / renal failure	YLL	9267.86	9300
Men	2025	12	Diseases of the genitourinary system	62	Renal insufficiency (acute and chronic) / renal failure	DALY	13595.7	13600
Men	2025	12	Diseases of the genitourinary system	63	Diseases of the genitourinary system-Other	Occurrence	#N/A
Men	2025	12	Diseases of the genitourinary system	63	Diseases of the genitourinary system-Other	Deaths	916.108	900
Men	2025	12	Diseases of the genitourinary system	63	Diseases of the genitourinary system-Other	YLD	2667.66	2700
Men	2025	12	Diseases of the genitourinary system	63	Diseases of the genitourinary system-Other	YLL	6984.88	7000
Men	2025	12	Diseases of the genitourinary system	63	Diseases of the genitourinary system-Other	DALY	9652.53	9700
Men	2025	13	Pregnancy, childbirth and the puerperium	64	Complications in pregnancy, childbirth or confinement	Occurrence	0	0
Men	2025	13	Pregnancy, childbirth and the puerperium	64	Complications in pregnancy, childbirth or confinement	Deaths	0	0
Men	2025	13	Pregnancy, childbirth and the puerperium	64	Complications in pregnancy, childbirth or confinement	YLD	0	0
Men	2025	13	Pregnancy, childbirth and the puerperium	64	Complications in pregnancy, childbirth or confinement	YLL	0	0
Men	2025	13	Pregnancy, childbirth and the puerperium	64	Complications in pregnancy, childbirth or confinement	DALY	0	0
Men	2025	13	Pregnancy, childbirth and the puerperium	65	Pregnancy, childbirth and the puerperium-Other	Occurrence	#N/A
Men	2025	13	Pregnancy, childbirth and the puerperium	65	Pregnancy, childbirth and the puerperium-Other	Deaths	0	0
Men	2025	13	Pregnancy, childbirth and the puerperium	65	Pregnancy, childbirth and the puerperium-Other	YLD	0	0
Men	2025	13	Pregnancy, childbirth and the puerperium	65	Pregnancy, childbirth and the puerperium-Other	YLL	0	0
Men	2025	13	Pregnancy, childbirth and the puerperium	65	Pregnancy, childbirth and the puerperium-Other	DALY	0	0
Men	2025	14	Certain conditions originating in the perinatal period	66	Premature births	Occurrence	11283	11300
Men	2025	14	Certain conditions originating in the perinatal period	66	Premature births	Deaths	0	0
Men	2025	14	Certain conditions originating in the perinatal period	66	Premature births	YLD	0	0
Men	2025	14	Certain conditions originating in the perinatal period	66	Premature births	YLL	0	0
Men	2025	14	Certain conditions originating in the perinatal period	66	Premature births	DALY	0	0
Men	2025	14	Certain conditions originating in the perinatal period	67	Low birth weight	Occurrence	0	0
Men	2025	14	Certain conditions originating in the perinatal period	67	Low birth weight	Deaths	12.0077	10
Men	2025	14	Certain conditions originating in the perinatal period	67	Low birth weight	YLD	0	0
Men	2025	14	Certain conditions originating in the perinatal period	67	Low birth weight	YLL	982.164	1000
Men	2025	14	Certain conditions originating in the perinatal period	67	Low birth weight	DALY	982.164	1000
Men	2025	14	Certain conditions originating in the perinatal period	68	Perinatal period-Other	Occurrence	#N/A
Men	2025	14	Certain conditions originating in the perinatal period	68	Perinatal period-Other	Deaths	141.097	100
Men	2025	14	Certain conditions originating in the perinatal period	68	Perinatal period-Other	YLD	23324.2	23300
Men	2025	14	Certain conditions originating in the perinatal period	68	Perinatal period-Other	YLL	11531.9	11500
Men	2025	14	Certain conditions originating in the perinatal period	68	Perinatal period-Other	DALY	34856.1	34900
Men	2025	15	Congenital malformations, deformations and chromosomal abnormalities	69	Congenital abnormalities of the cardiovascular system	Occurrence	30070	30100
Men	2025	15	Congenital malformations, deformations and chromosomal abnormalities	69	Congenital abnormalities of the cardiovascular system	Deaths	38.7941	40
Men	2025	15	Congenital malformations, deformations and chromosomal abnormalities	69	Congenital abnormalities of the cardiovascular system	YLD	4119.73	4100
Men	2025	15	Congenital malformations, deformations and chromosomal abnormalities	69	Congenital abnormalities of the cardiovascular system	YLL	1970.16	2000
Men	2025	15	Congenital malformations, deformations and chromosomal abnormalities	69	Congenital abnormalities of the cardiovascular system	DALY	6089.9	6100
Men	2025	15	Congenital malformations, deformations and chromosomal abnormalities	70	Down’s syndrome	Occurrence	0	0
Men	2025	15	Congenital malformations, deformations and chromosomal abnormalities	70	Down’s syndrome	Deaths	81.3189	80
Men	2025	15	Congenital malformations, deformations and chromosomal abnormalities	70	Down’s syndrome	YLD	0	0
Men	2025	15	Congenital malformations, deformations and chromosomal abnormalities	70	Down’s syndrome	YLL	2151.69	2200
Men	2025	15	Congenital malformations, deformations and chromosomal abnormalities	70	Down’s syndrome	DALY	2151.69	2200
Men	2025	15	Congenital malformations, deformations and chromosomal abnormalities	71	Congenital malformations, deformations and chromosomal abnormalities-Other	Occurrence	#N/A
Men	2025	15	Congenital malformations, deformations and chromosomal abnormalities	71	Congenital malformations, deformations and chromosomal abnormalities-Other	Deaths	62.0789	60
Men	2025	15	Congenital malformations, deformations and chromosomal abnormalities	71	Congenital malformations, deformations and chromosomal abnormalities-Other	YLD	3751.75	3800
Men	2025	15	Congenital malformations, deformations and chromosomal abnormalities	71	Congenital malformations, deformations and chromosomal abnormalities-Other	YLL	3809.86	3800
Men	2025	15	Congenital malformations, deformations and chromosomal abnormalities	71	Congenital malformations, deformations and chromosomal abnormalities-Other	DALY	7561.61	7600
Men	2025	16	Symptoms, signs and abnormal clinical and laboratory findings, not elsewhere classified	72	Symptoms, signs and abnormal clinical and laboratory findings	Occurrence	#N/A
Men	2025	16	Symptoms, signs and abnormal clinical and laboratory findings, not elsewhere classified	72	Symptoms, signs and abnormal clinical and laboratory findings	Deaths	2142.37	2100
Men	2025	16	Symptoms, signs and abnormal clinical and laboratory findings, not elsewhere classified	72	Symptoms, signs and abnormal clinical and laboratory findings	YLD	54392.2	54400
Men	2025	16	Symptoms, signs and abnormal clinical and laboratory findings, not elsewhere classified	72	Symptoms, signs and abnormal clinical and laboratory findings	YLL	30010.9	30000
Men	2025	16	Symptoms, signs and abnormal clinical and laboratory findings, not elsewhere classified	72	Symptoms, signs and abnormal clinical and laboratory findings	DALY	84403.1	84400
Men	2025	17	Injury, poisoning and certain other external causes	73	Road traffic accidents	Occurrence	61473	61500
Men	2025	17	Injury, poisoning and certain other external causes	73	Road traffic accidents	Deaths	383.843	400
Men	2025	17	Injury, poisoning and certain other external causes	73	Road traffic accidents	YLD	18632.4	18600
Men	2025	17	Injury, poisoning and certain other external causes	73	Road traffic accidents	YLL	8934.38	8900
Men	2025	17	Injury, poisoning and certain other external causes	73	Road traffic accidents	DALY	27566.8	27600
Men	2025	17	Injury, poisoning and certain other external causes	74	Self-inflicted injury	Occurrence	4228	4200
Men	2025	17	Injury, poisoning and certain other external causes	74	Self-inflicted injury	Deaths	1305.42	1300
Men	2025	17	Injury, poisoning and certain other external causes	74	Self-inflicted injury	YLD	12526.1	12500
Men	2025	17	Injury, poisoning and certain other external causes	74	Self-inflicted injury	YLL	42057.6	42100
Men	2025	17	Injury, poisoning and certain other external causes	74	Self-inflicted injury	DALY	54583.8	54600
Men	2025	17	Injury, poisoning and certain other external causes	75	Injury resulting from violence	Occurrence	7771	7800
Men	2025	17	Injury, poisoning and certain other external causes	75	Injury resulting from violence	Deaths	57.5621	60
Men	2025	17	Injury, poisoning and certain other external causes	75	Injury resulting from violence	YLD	1424.77	1400
Men	2025	17	Injury, poisoning and certain other external causes	75	Injury resulting from violence	YLL	2399.43	2400
Men	2025	17	Injury, poisoning and certain other external causes	75	Injury resulting from violence	DALY	3824.2	3800
Men	2025	17	Injury, poisoning and certain other external causes	76	Personal, work and sports accidents	Occurrence	131862	131900
Men	2025	17	Injury, poisoning and certain other external causes	76	Personal, work and sports accidents	Deaths	2503.06	2500
Men	2025	17	Injury, poisoning and certain other external causes	76	Personal, work and sports accidents	YLD	30693.8	30700
Men	2025	17	Injury, poisoning and certain other external causes	76	Personal, work and sports accidents	YLL	25517.9	25500
Men	2025	17	Injury, poisoning and certain other external causes	76	Personal, work and sports accidents	DALY	56211.6	56200
Men	2025	17	Injury, poisoning and certain other external causes	77	Sports injuries	Occurrence	74430	74400
Men	2025	17	Injury, poisoning and certain other external causes	77	Sports injuries	Deaths	0	0
Men	2025	17	Injury, poisoning and certain other external causes	77	Sports injuries	YLD	12186.5	12200
Men	2025	17	Injury, poisoning and certain other external causes	77	Sports injuries	YLL	0	0
Men	2025	17	Injury, poisoning and certain other external causes	77	Sports injuries	DALY	12186.5	12200
Men	2025	17	Injury, poisoning and certain other external causes	78	Occupational accidents	Occurrence	24101	24100
Men	2025	17	Injury, poisoning and certain other external causes	78	Occupational accidents	Deaths	63.8789	60
Men	2025	17	Injury, poisoning and certain other external causes	78	Occupational accidents	YLD	2516.72	2500
Men	2025	17	Injury, poisoning and certain other external causes	78	Occupational accidents	YLL	2367.35	2400
Men	2025	17	Injury, poisoning and certain other external causes	78	Occupational accidents	DALY	4884.07	4900
Men	2025	17	Injury, poisoning and certain other external causes	79	External causes-Other	Occurrence	#N/A
Men	2025	17	Injury, poisoning and certain other external causes	79	External causes-Other	Deaths	557.578	600
Men	2025	17	Injury, poisoning and certain other external causes	79	External causes-Other	YLD	4847.05	4800
Men	2025	17	Injury, poisoning and certain other external causes	79	External causes-Other	YLL	5867.51	5900
Men	2025	17	Injury, poisoning and certain other external causes	79	External causes-Other	DALY	10714.5	10700
Men	2030	1	Infectious and parasitic diseases	1	Infectious diseases of the gastrointestinal tract	Occurrence	141283	141300
Men	2030	1	Infectious and parasitic diseases	1	Infectious diseases of the gastrointestinal tract	Deaths	491.789	500
Men	2030	1	Infectious and parasitic diseases	1	Infectious diseases of the gastrointestinal tract	YLD	2678.01	2700
Men	2030	1	Infectious and parasitic diseases	1	Infectious diseases of the gastrointestinal tract	YLL	3869.05	3900
Men	2030	1	Infectious and parasitic diseases	1	Infectious diseases of the gastrointestinal tract	DALY	6547.06	6500
Men	2030	1	Infectious and parasitic diseases	2	Diseases in the National Immunisation Programme	Occurrence	14356	14400
Men	2030	1	Infectious and parasitic diseases	2	Diseases in the National Immunisation Programme	Deaths	0	0
Men	2030	1	Infectious and parasitic diseases	2	Diseases in the National Immunisation Programme	YLD	0	0
Men	2030	1	Infectious and parasitic diseases	2	Diseases in the National Immunisation Programme	YLL	0	0
Men	2030	1	Infectious and parasitic diseases	2	Diseases in the National Immunisation Programme	DALY	0	0
Men	2030	1	Infectious and parasitic diseases	3	AIDS and HIV infection	Occurrence	17976	18000
Men	2030	1	Infectious and parasitic diseases	3	AIDS and HIV infection	Deaths	16.5586	20
Men	2030	1	Infectious and parasitic diseases	3	AIDS and HIV infection	YLD	839.093	800
Men	2030	1	Infectious and parasitic diseases	3	AIDS and HIV infection	YLL	282.411	300
Men	2030	1	Infectious and parasitic diseases	3	AIDS and HIV infection	DALY	1121.5	1100
Men	2030	1	Infectious and parasitic diseases	4	Zoonotic diseases	Occurrence	0	0
Men	2030	1	Infectious and parasitic diseases	4	Zoonotic diseases	Deaths	0	0
Men	2030	1	Infectious and parasitic diseases	4	Zoonotic diseases	YLD	0	0
Men	2030	1	Infectious and parasitic diseases	4	Zoonotic diseases	YLL	0	0
Men	2030	1	Infectious and parasitic diseases	4	Zoonotic diseases	DALY	0	0
Men	2030	1	Infectious and parasitic diseases	5	Hospital infections and antimicrobial resistance	Occurrence	0	0
Men	2030	1	Infectious and parasitic diseases	5	Hospital infections and antimicrobial resistance	Deaths	0	0
Men	2030	1	Infectious and parasitic diseases	5	Hospital infections and antimicrobial resistance	YLD	0	0
Men	2030	1	Infectious and parasitic diseases	5	Hospital infections and antimicrobial resistance	YLL	0	0
Men	2030	1	Infectious and parasitic diseases	5	Hospital infections and antimicrobial resistance	DALY	0	0
Men	2030	1	Infectious and parasitic diseases	6	Infectious and parasitic diseases-Other	Occurrence	#N/A
Men	2030	1	Infectious and parasitic diseases	6	Infectious and parasitic diseases-Other	Deaths	2741.23	2700
Men	2030	1	Infectious and parasitic diseases	6	Infectious and parasitic diseases-Other	YLD	17944.7	17900
Men	2030	1	Infectious and parasitic diseases	6	Infectious and parasitic diseases-Other	YLL	25010.1	25000
Men	2030	1	Infectious and parasitic diseases	6	Infectious and parasitic diseases-Other	DALY	42954.9	43000
Men	2030	2	Neoplasms	7	Colorectal cancer	Occurrence	65953	66000
Men	2030	2	Neoplasms	7	Colorectal cancer	Deaths	3820.77	3800
Men	2030	2	Neoplasms	7	Colorectal cancer	YLD	15911.9	15900
Men	2030	2	Neoplasms	7	Colorectal cancer	YLL	48766.7	48800
Men	2030	2	Neoplasms	7	Colorectal cancer	DALY	64678.5	64700
Men	2030	2	Neoplasms	8	Lung cancer	Occurrence	12384	12400
Men	2030	2	Neoplasms	8	Lung cancer	Deaths	6129.63	6100
Men	2030	2	Neoplasms	8	Lung cancer	YLD	2891.48	2900
Men	2030	2	Neoplasms	8	Lung cancer	YLL	82437.6	82400
Men	2030	2	Neoplasms	8	Lung cancer	DALY	85328.9	85300
Men	2030	2	Neoplasms	9	Skin cancer	Occurrence	87631	87600
Men	2030	2	Neoplasms	9	Skin cancer	Deaths	994.435	1000
Men	2030	2	Neoplasms	9	Skin cancer	YLD	5288.81	5300
Men	2030	2	Neoplasms	9	Skin cancer	YLL	15714.6	15700
Men	2030	2	Neoplasms	9	Skin cancer	DALY	21003.4	21000
Men	2030	2	Neoplasms	10	Cervical cancer	Occurrence	0	0
Men	2030	2	Neoplasms	10	Cervical cancer	Deaths	0	0
Men	2030	2	Neoplasms	10	Cervical cancer	YLD	0	0
Men	2030	2	Neoplasms	10	Cervical cancer	YLL	0	0
Men	2030	2	Neoplasms	10	Cervical cancer	DALY	0	0
Men	2030	2	Neoplasms	11	Prostate cancer	Occurrence	113301	113300
Men	2030	2	Neoplasms	11	Prostate cancer	Deaths	3119.74	3100
Men	2030	2	Neoplasms	11	Prostate cancer	YLD	21628.2	21600
Men	2030	2	Neoplasms	11	Prostate cancer	YLL	31188.5	31200
Men	2030	2	Neoplasms	11	Prostate cancer	DALY	52816.7	52800
Men	2030	2	Neoplasms	12	Non-Hodgkin lymphoma (NHL)	Occurrence	22279	22300
Men	2030	2	Neoplasms	12	Non-Hodgkin lymphoma (NHL)	Deaths	781.295	800
Men	2030	2	Neoplasms	12	Non-Hodgkin lymphoma (NHL)	YLD	4423.06	4400
Men	2030	2	Neoplasms	12	Non-Hodgkin lymphoma (NHL)	YLL	9454.6	9500
Men	2030	2	Neoplasms	12	Non-Hodgkin lymphoma (NHL)	DALY	13877.7	13900
Men	2030	2	Neoplasms	13	Breast cancer	Occurrence	1104	1100
Men	2030	2	Neoplasms	13	Breast cancer	Deaths	27.9807	30
Men	2030	2	Neoplasms	13	Breast cancer	YLD	216.086	200
Men	2030	2	Neoplasms	13	Breast cancer	YLL	362.193	400
Men	2030	2	Neoplasms	13	Breast cancer	DALY	578.279	600
Men	2030	2	Neoplasms	13.01	Lip and oral cavity cancer	Occurrence	4739	4700
Men	2030	2	Neoplasms	13.01	Lip and oral cavity cancer	Deaths	289.577	300
Men	2030	2	Neoplasms	13.01	Lip and oral cavity cancer	YLD	730.729	700
Men	2030	2	Neoplasms	13.01	Lip and oral cavity cancer	YLL	4431.97	4400
Men	2030	2	Neoplasms	13.01	Lip and oral cavity cancer	DALY	5162.7	5200
Men	2030	2	Neoplasms	13.02	Nasopharynx cancer	Occurrence	3612	3600
Men	2030	2	Neoplasms	13.02	Nasopharynx cancer	Deaths	260.312	300
Men	2030	2	Neoplasms	13.02	Nasopharynx cancer	YLD	573.067	600
Men	2030	2	Neoplasms	13.02	Nasopharynx cancer	YLL	4537.36	4500
Men	2030	2	Neoplasms	13.02	Nasopharynx cancer	DALY	5110.43	5100
Men	2030	2	Neoplasms	13.03	Esophageal cancer	Occurrence	6687	6700
Men	2030	2	Neoplasms	13.03	Esophageal cancer	Deaths	2147.59	2100
Men	2030	2	Neoplasms	13.03	Esophageal cancer	YLD	1029.33	1000
Men	2030	2	Neoplasms	13.03	Esophageal cancer	YLL	31696.6	31700
Men	2030	2	Neoplasms	13.03	Esophageal cancer	DALY	32725.9	32700
Men	2030	2	Neoplasms	13.04	Stomach cancer	Occurrence	1888	1900
Men	2030	2	Neoplasms	13.04	Stomach cancer	Deaths	605.986	600
Men	2030	2	Neoplasms	13.04	Stomach cancer	YLD	282.836	300
Men	2030	2	Neoplasms	13.04	Stomach cancer	YLL	8042.76	8000
Men	2030	2	Neoplasms	13.04	Stomach cancer	DALY	8325.61	8300
Men	2030	2	Neoplasms	13.05	Liver cancer	Occurrence	1496	1500
Men	2030	2	Neoplasms	13.05	Liver cancer	Deaths	996.508	1000
Men	2030	2	Neoplasms	13.05	Liver cancer	YLD	231.993	200
Men	2030	2	Neoplasms	13.05	Liver cancer	YLL	14350.7	14400
Men	2030	2	Neoplasms	13.05	Liver cancer	DALY	14582.7	14600
Men	2030	2	Neoplasms	13.06	Galblaas cancer	Occurrence	1062	1100
Men	2030	2	Neoplasms	13.06	Galblaas cancer	Deaths	49.7087	50
Men	2030	2	Neoplasms	13.06	Galblaas cancer	YLD	161.806	200
Men	2030	2	Neoplasms	13.06	Galblaas cancer	YLL	576.023	600
Men	2030	2	Neoplasms	13.06	Galblaas cancer	DALY	737.828	700
Men	2030	2	Neoplasms	13.07	Pancreatic cancer	Occurrence	1879	1900
Men	2030	2	Neoplasms	13.07	Pancreatic cancer	Deaths	2055.92	2100
Men	2030	2	Neoplasms	13.07	Pancreatic cancer	YLD	291.849	300
Men	2030	2	Neoplasms	13.07	Pancreatic cancer	YLL	29503.4	29500
Men	2030	2	Neoplasms	13.07	Pancreatic cancer	DALY	29795.3	29800
Men	2030	2	Neoplasms	13.08	Nasal Cavity, Middle Ear & Accessory Sinuses cancer	Occurrence	636	600
Men	2030	2	Neoplasms	13.08	Nasal Cavity, Middle Ear & Accessory Sinuses cancer	Deaths	12.9881	10
Men	2030	2	Neoplasms	13.08	Nasal Cavity, Middle Ear & Accessory Sinuses cancer	YLD	97.4658	100
Men	2030	2	Neoplasms	13.08	Nasal Cavity, Middle Ear & Accessory Sinuses cancer	YLL	237.386	200
Men	2030	2	Neoplasms	13.08	Nasal Cavity, Middle Ear & Accessory Sinuses cancer	DALY	334.852	300
Men	2030	2	Neoplasms	13.09	Larynx cancer	Occurrence	3748	3700
Men	2030	2	Neoplasms	13.09	Larynx cancer	Deaths	133.946	100
Men	2030	2	Neoplasms	13.09	Larynx cancer	YLD	568.602	600
Men	2030	2	Neoplasms	13.09	Larynx cancer	YLL	1856.79	1900
Men	2030	2	Neoplasms	13.09	Larynx cancer	DALY	2425.39	2400
Men	2030	2	Neoplasms	13.1	Mesothelioma	Occurrence	416	400
Men	2030	2	Neoplasms	13.1	Mesothelioma	Deaths	368.462	400
Men	2030	2	Neoplasms	13.1	Mesothelioma	YLD	61.9422	60
Men	2030	2	Neoplasms	13.1	Mesothelioma	YLL	4660.38	4700
Men	2030	2	Neoplasms	13.1	Mesothelioma	DALY	4722.33	4700
Men	2030	2	Neoplasms	13.11	Soft Tissue Sarcoma cancer	Occurrence	2283	2300
Men	2030	2	Neoplasms	13.11	Soft Tissue Sarcoma cancer	Deaths	192.62	200
Men	2030	2	Neoplasms	13.11	Soft Tissue Sarcoma cancer	YLD	354.79	400
Men	2030	2	Neoplasms	13.11	Soft Tissue Sarcoma cancer	YLL	3322.32	3300
Men	2030	2	Neoplasms	13.11	Soft Tissue Sarcoma cancer	DALY	3677.11	3700
Men	2030	2	Neoplasms	13.12	Corpus Uteri cancer	Occurrence	0	0
Men	2030	2	Neoplasms	13.12	Corpus Uteri cancer	Deaths	0	0
Men	2030	2	Neoplasms	13.12	Corpus Uteri cancer	YLD	0	0
Men	2030	2	Neoplasms	13.12	Corpus Uteri cancer	YLL	0	0
Men	2030	2	Neoplasms	13.12	Corpus Uteri cancer	DALY	0	0
Men	2030	2	Neoplasms	13.13	Ovary cancer	Occurrence	0	0
Men	2030	2	Neoplasms	13.13	Ovary cancer	Deaths	0	0
Men	2030	2	Neoplasms	13.13	Ovary cancer	YLD	0	0
Men	2030	2	Neoplasms	13.13	Ovary cancer	YLL	0	0
Men	2030	2	Neoplasms	13.13	Ovary cancer	DALY	0	0
Men	2030	2	Neoplasms	13.14	Testis cancer	Occurrence	7846	7800
Men	2030	2	Neoplasms	13.14	Testis cancer	Deaths	22.764	20
Men	2030	2	Neoplasms	13.14	Testis cancer	YLD	1356.2	1400
Men	2030	2	Neoplasms	13.14	Testis cancer	YLL	802.754	800
Men	2030	2	Neoplasms	13.14	Testis cancer	DALY	2158.95	2200
Men	2030	2	Neoplasms	13.15	Larynx cancer	Occurrence	12238	12200
Men	2030	2	Neoplasms	13.15	Larynx cancer	Deaths	761.068	800
Men	2030	2	Neoplasms	13.15	Larynx cancer	YLD	1886.93	1900
Men	2030	2	Neoplasms	13.15	Larynx cancer	YLL	10128.1	10100
Men	2030	2	Neoplasms	13.15	Larynx cancer	DALY	12015	12000
Men	2030	2	Neoplasms	13.16	Urinary cancer	Occurrence	1702	1700
Men	2030	2	Neoplasms	13.16	Urinary cancer	Deaths	926.896	900
Men	2030	2	Neoplasms	13.16	Urinary cancer	YLD	252.151	300
Men	2030	2	Neoplasms	13.16	Urinary cancer	YLL	11438.7	11400
Men	2030	2	Neoplasms	13.16	Urinary cancer	DALY	11690.9	11700
Men	2030	2	Neoplasms	13.17	Bladder cancer	Occurrence	43187	43200
Men	2030	2	Neoplasms	13.17	Bladder cancer	Deaths	1069.38	1100
Men	2030	2	Neoplasms	13.17	Bladder cancer	YLD	6403.09	6400
Men	2030	2	Neoplasms	13.17	Bladder cancer	YLL	10448.5	10400
Men	2030	2	Neoplasms	13.17	Bladder cancer	DALY	16851.6	16900
Men	2030	2	Neoplasms	13.18	Brain cancer	Occurrence	1967	2000
Men	2030	2	Neoplasms	13.18	Brain cancer	Deaths	588.27	600
Men	2030	2	Neoplasms	13.18	Brain cancer	YLD	327.149	300
Men	2030	2	Neoplasms	13.18	Brain cancer	YLL	11575.1	11600
Men	2030	2	Neoplasms	13.18	Brain cancer	DALY	11902.2	11900
Men	2030	2	Neoplasms	13.19	Thyroid Gland cancer	Occurrence	1715	1700
Men	2030	2	Neoplasms	13.19	Thyroid Gland cancer	Deaths	39.0561	40
Men	2030	2	Neoplasms	13.19	Thyroid Gland cancer	YLD	278.921	300
Men	2030	2	Neoplasms	13.19	Thyroid Gland cancer	YLL	559.186	600
Men	2030	2	Neoplasms	13.19	Thyroid Gland cancer	DALY	838.106	800
Men	2030	2	Neoplasms	13.2	Hodgkin lymphoma	Occurrence	2251	2300
Men	2030	2	Neoplasms	13.2	Hodgkin lymphoma	Deaths	51.4188	50
Men	2030	2	Neoplasms	13.2	Hodgkin lymphoma	YLD	378.492	400
Men	2030	2	Neoplasms	13.2	Hodgkin lymphoma	YLL	814.23	800
Men	2030	2	Neoplasms	13.2	Hodgkin lymphoma	DALY	1192.72	1200
Men	2030	2	Neoplasms	13.21	Plasma Cell Tumors	Occurrence	5022	5000
Men	2030	2	Neoplasms	13.21	Plasma Cell Tumors	Deaths	504.415	500
Men	2030	2	Neoplasms	13.21	Plasma Cell Tumors	YLD	764.823	800
Men	2030	2	Neoplasms	13.21	Plasma Cell Tumors	YLL	6086.1	6100
Men	2030	2	Neoplasms	13.21	Plasma Cell Tumors	DALY	6850.92	6900
Men	2030	2	Neoplasms	13.22	Leukemia	Occurrence	12907	12900
Men	2030	2	Neoplasms	13.22	Leukemia	Deaths	1045.37	1000
Men	2030	2	Neoplasms	13.22	Leukemia	YLD	2007.28	2000
Men	2030	2	Neoplasms	13.22	Leukemia	YLL	12840.5	12800
Men	2030	2	Neoplasms	13.22	Leukemia	DALY	14847.8	14800
Men	2030	2	Neoplasms	14	Neoplasms-Other	Occurrence	#N/A
Men	2030	2	Neoplasms	14	Neoplasms-Other	Deaths	3099.73	3100
Men	2030	2	Neoplasms	14	Neoplasms-Other	YLD	28178.6	28200
Men	2030	2	Neoplasms	14	Neoplasms-Other	YLL	32915.9	32900
Men	2030	2	Neoplasms	14	Neoplasms-Other	DALY	61094.4	61100
Men	2030	3	Diseases of the blood and blood-forming organs	15	Diseases of the blood -Other	Occurrence	#N/A
Men	2030	3	Diseases of the blood and blood-forming organs	15	Diseases of the blood -Other	Deaths	370.184	400
Men	2030	3	Diseases of the blood and blood-forming organs	15	Diseases of the blood -Other	YLD	6379.01	6400
Men	2030	3	Diseases of the blood and blood-forming organs	15	Diseases of the blood -Other	YLL	3596.64	3600
Men	2030	3	Diseases of the blood and blood-forming organs	15	Diseases of the blood -Other	DALY	9975.65	10000
Men	2030	4	Endocrine, nutritional and metabolic diseases	16	Diabetes	Occurrence	722660	722700
Men	2030	4	Endocrine, nutritional and metabolic diseases	16	Diabetes	Deaths	1531.56	1500
Men	2030	4	Endocrine, nutritional and metabolic diseases	16	Diabetes	YLD	102537	102500
Men	2030	4	Endocrine, nutritional and metabolic diseases	16	Diabetes	YLL	15972.4	16000
Men	2030	4	Endocrine, nutritional and metabolic diseases	16	Diabetes	DALY	118510	118500
Men	2030	4	Endocrine, nutritional and metabolic diseases	17	Endocrine, nutritional and metabolic diseases -Other	Occurrence	#N/A
Men	2030	4	Endocrine, nutritional and metabolic diseases	17	Endocrine, nutritional and metabolic diseases -Other	Deaths	319.208	300
Men	2030	4	Endocrine, nutritional and metabolic diseases	17	Endocrine, nutritional and metabolic diseases -Other	YLD	37430.1	37400
Men	2030	4	Endocrine, nutritional and metabolic diseases	17	Endocrine, nutritional and metabolic diseases -Other	YLL	6273.74	6300
Men	2030	4	Endocrine, nutritional and metabolic diseases	17	Endocrine, nutritional and metabolic diseases -Other	DALY	43703.9	43700
Men	2030	5	Mental and behavioural disorders	18	Mood disorders	Occurrence	206538	206500
Men	2030	5	Mental and behavioural disorders	18	Mood disorders	Deaths	35.3964	40
Men	2030	5	Mental and behavioural disorders	18	Mood disorders	YLD	68016.4	68000
Men	2030	5	Mental and behavioural disorders	18	Mood disorders	YLL	682.368	700
Men	2030	5	Mental and behavioural disorders	18	Mood disorders	DALY	68698.7	68700
Men	2030	5	Mental and behavioural disorders	19	Schizophrenia	Occurrence	30713	30700
Men	2030	5	Mental and behavioural disorders	19	Schizophrenia	Deaths	0	0
Men	2030	5	Mental and behavioural disorders	19	Schizophrenia	YLD	14424.7	14400
Men	2030	5	Mental and behavioural disorders	19	Schizophrenia	YLL	0	0
Men	2030	5	Mental and behavioural disorders	19	Schizophrenia	DALY	14424.7	14400
Men	2030	5	Mental and behavioural disorders	20	Autism spectrum disorders	Occurrence	60434	60400
Men	2030	5	Mental and behavioural disorders	20	Autism spectrum disorders	Deaths	0	0
Men	2030	5	Mental and behavioural disorders	20	Autism spectrum disorders	YLD	15299.4	15300
Men	2030	5	Mental and behavioural disorders	20	Autism spectrum disorders	YLL	0	0
Men	2030	5	Mental and behavioural disorders	20	Autism spectrum disorders	DALY	15299.4	15300
Men	2030	5	Mental and behavioural disorders	21	Anxiety disorders	Occurrence	439318	439300
Men	2030	5	Mental and behavioural disorders	21	Anxiety disorders	Deaths	0	0
Men	2030	5	Mental and behavioural disorders	21	Anxiety disorders	YLD	72448.1	72400
Men	2030	5	Mental and behavioural disorders	21	Anxiety disorders	YLL	0	0
Men	2030	5	Mental and behavioural disorders	21	Anxiety disorders	DALY	72448.1	72400
Men	2030	5	Mental and behavioural disorders	22	Personality disorders	Occurrence	78515	78500
Men	2030	5	Mental and behavioural disorders	22	Personality disorders	Deaths	0	0
Men	2030	5	Mental and behavioural disorders	22	Personality disorders	YLD	11319.2	11300
Men	2030	5	Mental and behavioural disorders	22	Personality disorders	YLL	0	0
Men	2030	5	Mental and behavioural disorders	22	Personality disorders	DALY	11319.2	11300
Men	2030	5	Mental and behavioural disorders	23	Behavioural disorders	Occurrence	72215	72200
Men	2030	5	Mental and behavioural disorders	23	Behavioural disorders	Deaths	0	0
Men	2030	5	Mental and behavioural disorders	23	Behavioural disorders	YLD	2008.48	2000
Men	2030	5	Mental and behavioural disorders	23	Behavioural disorders	YLL	0	0
Men	2030	5	Mental and behavioural disorders	23	Behavioural disorders	DALY	2008.48	2000
Men	2030	5	Mental and behavioural disorders	24	Intellectual disabilities	Occurrence	79952	80000
Men	2030	5	Mental and behavioural disorders	24	Intellectual disabilities	Deaths	66.5146	70
Men	2030	5	Mental and behavioural disorders	24	Intellectual disabilities	YLD	29536.5	29500
Men	2030	5	Mental and behavioural disorders	24	Intellectual disabilities	YLL	1609.21	1600
Men	2030	5	Mental and behavioural disorders	24	Intellectual disabilities	DALY	31145.7	31100
Men	2030	5	Mental and behavioural disorders	25	Alcohol-related disorders	Occurrence	67341	67300
Men	2030	5	Mental and behavioural disorders	25	Alcohol-related disorders	Deaths	337.922	300
Men	2030	5	Mental and behavioural disorders	25	Alcohol-related disorders	YLD	15504.1	15500
Men	2030	5	Mental and behavioural disorders	25	Alcohol-related disorders	YLL	6599.07	6600
Men	2030	5	Mental and behavioural disorders	25	Alcohol-related disorders	DALY	22103.2	22100
Men	2030	5	Mental and behavioural disorders	26	Substance-related disorders	Occurrence	47903	47900
Men	2030	5	Mental and behavioural disorders	26	Substance-related disorders	Deaths	32.7576	30
Men	2030	5	Mental and behavioural disorders	26	Substance-related disorders	YLD	5553.83	5600
Men	2030	5	Mental and behavioural disorders	26	Substance-related disorders	YLL	1050.87	1100
Men	2030	5	Mental and behavioural disorders	26	Substance-related disorders	DALY	6604.7	6600
Men	2030	5	Mental and behavioural disorders	27	ADHD	Occurrence	213763	213800
Men	2030	5	Mental and behavioural disorders	27	ADHD	Deaths	0	0
Men	2030	5	Mental and behavioural disorders	27	ADHD	YLD	3335.59	3300
Men	2030	5	Mental and behavioural disorders	27	ADHD	YLL	0	0
Men	2030	5	Mental and behavioural disorders	27	ADHD	DALY	3335.59	3300
Men	2030	5	Mental and behavioural disorders	28	Burn-out (overworked, surmenage, adjustment disorders, stress-related disorders)	Occurrence	131343	131300
Men	2030	5	Mental and behavioural disorders	28	Burn-out (overworked, surmenage, adjustment disorders, stress-related disorders)	Deaths	0	0
Men	2030	5	Mental and behavioural disorders	28	Burn-out (overworked, surmenage, adjustment disorders, stress-related disorders)	YLD	23416.8	23400
Men	2030	5	Mental and behavioural disorders	28	Burn-out (overworked, surmenage, adjustment disorders, stress-related disorders)	YLL	0	0
Men	2030	5	Mental and behavioural disorders	28	Burn-out (overworked, surmenage, adjustment disorders, stress-related disorders)	DALY	23416.8	23400
Men	2030	5	Mental and behavioural disorders	29	Dementia in Chapter Mental and behavioural disorders	Occurrence	58876	58900
Men	2030	5	Mental and behavioural disorders	29	Dementia in Chapter Mental and behavioural disorders	Deaths	5880.12	5900
Men	2030	5	Mental and behavioural disorders	29	Dementia in Chapter Mental and behavioural disorders	YLD	17109.8	17100
Men	2030	5	Mental and behavioural disorders	29	Dementia in Chapter Mental and behavioural disorders	YLL	37031.3	37000
Men	2030	5	Mental and behavioural disorders	29	Dementia in Chapter Mental and behavioural disorders	DALY	54141.1	54100
Men	2030	5	Mental and behavioural disorders	30	Mental and behavioural disorders-Other	Occurrence	#N/A
Men	2030	5	Mental and behavioural disorders	30	Mental and behavioural disorders-Other	Deaths	215.933	200
Men	2030	5	Mental and behavioural disorders	30	Mental and behavioural disorders-Other	YLD	16630.3	16600
Men	2030	5	Mental and behavioural disorders	30	Mental and behavioural disorders-Other	YLL	3186.62	3200
Men	2030	5	Mental and behavioural disorders	30	Mental and behavioural disorders-Other	DALY	19816.9	19800
Men	2030	6	Diseases of the nervous system	31	Parkinson’s disease	Occurrence	42013	42000
Men	2030	6	Diseases of the nervous system	31	Parkinson’s disease	Deaths	1911.66	1900
Men	2030	6	Diseases of the nervous system	31	Parkinson’s disease	YLD	11457.7	11500
Men	2030	6	Diseases of the nervous system	31	Parkinson’s disease	YLL	16096.8	16100
Men	2030	6	Diseases of the nervous system	31	Parkinson’s disease	DALY	27554.5	27600
Men	2030	6	Diseases of the nervous system	32	Epilepsy	Occurrence	102874	102900
Men	2030	6	Diseases of the nervous system	32	Epilepsy	Deaths	255.987	300
Men	2030	6	Diseases of the nervous system	32	Epilepsy	YLD	5008.59	5000
Men	2030	6	Diseases of the nervous system	32	Epilepsy	YLL	5641.27	5600
Men	2030	6	Diseases of the nervous system	32	Epilepsy	DALY	10649.9	10600
Men	2030	6	Diseases of the nervous system	33	VTV visual impairments	Occurrence	452004	452000
Men	2030	6	Diseases of the nervous system	33	VTV visual impairments	Deaths	0	0
Men	2030	6	Diseases of the nervous system	33	VTV visual impairments	YLD	23698.2	23700
Men	2030	6	Diseases of the nervous system	33	VTV visual impairments	YLL	0	0
Men	2030	6	Diseases of the nervous system	33	VTV visual impairments	DALY	23698.2	23700
Men	2030	6	Diseases of the nervous system	34	Hearing impairments	Occurrence	443883	443900
Men	2030	6	Diseases of the nervous system	34	Hearing impairments	Deaths	0	0
Men	2030	6	Diseases of the nervous system	34	Hearing impairments	YLD	58452.7	58500
Men	2030	6	Diseases of the nervous system	34	Hearing impairments	YLL	0	0
Men	2030	6	Diseases of the nervous system	34	Hearing impairments	DALY	58452.7	58500
Men	2030	6	Diseases of the nervous system	35	Migraine	Occurrence	59048	59000
Men	2030	6	Diseases of the nervous system	35	Migraine	Deaths	0	0
Men	2030	6	Diseases of the nervous system	35	Migraine	YLD	1009.45	1000
Men	2030	6	Diseases of the nervous system	35	Migraine	YLL	0	0
Men	2030	6	Diseases of the nervous system	35	Migraine	DALY	1009.45	1000
Men	2030	6	Diseases of the nervous system	36	Dementia in Chapter diseases of the nervous system	Occurrence	43333	43300
Men	2030	6	Diseases of the nervous system	36	Dementia in Chapter diseases of the nervous system	Deaths	3728.88	3700
Men	2030	6	Diseases of the nervous system	36	Dementia in Chapter diseases of the nervous system	YLD	12592.9	12600
Men	2030	6	Diseases of the nervous system	36	Dementia in Chapter diseases of the nervous system	YLL	27255.4	27300
Men	2030	6	Diseases of the nervous system	36	Dementia in Chapter diseases of the nervous system	DALY	39848.4	39800
Men	2030	6	Diseases of the nervous system	37	Stroke in Chapter diseases of the nervous system	Occurrence	1687	1700
Men	2030	6	Diseases of the nervous system	37	Stroke in Chapter diseases of the nervous system	Deaths	13.7128	10
Men	2030	6	Diseases of the nervous system	37	Stroke in Chapter diseases of the nervous system	YLD	538.677	500
Men	2030	6	Diseases of the nervous system	37	Stroke in Chapter diseases of the nervous system	YLL	134.428	100
Men	2030	6	Diseases of the nervous system	37	Stroke in Chapter diseases of the nervous system	DALY	673.105	700
Men	2030	6	Diseases of the nervous system	38	Diseases of the nervous system and senses-Other	Occurrence	#N/A
Men	2030	6	Diseases of the nervous system	38	Diseases of the nervous system and senses-Other	Deaths	1540.99	1500
Men	2030	6	Diseases of the nervous system	38	Diseases of the nervous system and senses-Other	YLD	49625	49600
Men	2030	6	Diseases of the nervous system	38	Diseases of the nervous system and senses-Other	YLL	24267.9	24300
Men	2030	6	Diseases of the nervous system	38	Diseases of the nervous system and senses-Other	DALY	73892.9	73900
Men	2030	7	Diseases of the circulatory system	39	Diseases of the endocardium/valve defects	Occurrence	76775	76800
Men	2030	7	Diseases of the circulatory system	39	Diseases of the endocardium/valve defects	Deaths	1876.03	1900
Men	2030	7	Diseases of the circulatory system	39	Diseases of the endocardium/valve defects	YLD	5585.45	5600
Men	2030	7	Diseases of the circulatory system	39	Diseases of the endocardium/valve defects	YLL	14240.1	14200
Men	2030	7	Diseases of the circulatory system	39	Diseases of the endocardium/valve defects	DALY	19825.6	19800
Men	2030	7	Diseases of the circulatory system	40	Heart failure	Occurrence	168956	169000
Men	2030	7	Diseases of the circulatory system	40	Heart failure	Deaths	4450.13	4500
Men	2030	7	Diseases of the circulatory system	40	Heart failure	YLD	14526.5	14500
Men	2030	7	Diseases of the circulatory system	40	Heart failure	YLL	30470.2	30500
Men	2030	7	Diseases of the circulatory system	40	Heart failure	DALY	44996.7	45000
Men	2030	7	Diseases of the circulatory system	41	Coronary heart diseases	Occurrence	612793	612800
Men	2030	7	Diseases of the circulatory system	41	Coronary heart diseases	Deaths	2872.95	2900
Men	2030	7	Diseases of the circulatory system	41	Coronary heart diseases	YLD	136399	136400
Men	2030	7	Diseases of the circulatory system	41	Coronary heart diseases	YLL	27223.1	27200
Men	2030	7	Diseases of the circulatory system	41	Coronary heart diseases	DALY	163622	163600
Men	2030	7	Diseases of the circulatory system	42	Arrhythmias	Occurrence	278534	278500
Men	2030	7	Diseases of the circulatory system	42	Arrhythmias	Deaths	1168.26	1200
Men	2030	7	Diseases of the circulatory system	42	Arrhythmias	YLD	20294	20300
Men	2030	7	Diseases of the circulatory system	42	Arrhythmias	YLL	8911.15	8900
Men	2030	7	Diseases of the circulatory system	42	Arrhythmias	DALY	29205.2	29200
Men	2030	7	Diseases of the circulatory system	43	Cardiac arrest	Occurrence	15178	15200
Men	2030	7	Diseases of the circulatory system	43	Cardiac arrest	Deaths	827.499	800
Men	2030	7	Diseases of the circulatory system	43	Cardiac arrest	YLD	637.374	600
Men	2030	7	Diseases of the circulatory system	43	Cardiac arrest	YLL	9644.11	9600
Men	2030	7	Diseases of the circulatory system	43	Cardiac arrest	DALY	10281.5	10300
Men	2030	7	Diseases of the circulatory system	44	Stroke in Chapter cardiovascular diseases	Occurrence	308534	308500
Men	2030	7	Diseases of the circulatory system	44	Stroke in Chapter cardiovascular diseases	Deaths	2736.62	2700
Men	2030	7	Diseases of the circulatory system	44	Stroke in Chapter cardiovascular diseases	YLD	98379.6	98400
Men	2030	7	Diseases of the circulatory system	44	Stroke in Chapter cardiovascular diseases	YLL	24550.8	24600
Men	2030	7	Diseases of the circulatory system	44	Stroke in Chapter cardiovascular diseases	DALY	122930	122900
Men	2030	7	Diseases of the circulatory system	45	Cardiovascular diseases-Other	Occurrence	#N/A
Men	2030	7	Diseases of the circulatory system	45	Cardiovascular diseases-Other	Deaths	3068.54	3100
Men	2030	7	Diseases of the circulatory system	45	Cardiovascular diseases-Other	YLD	62230.6	62200
Men	2030	7	Diseases of the circulatory system	45	Cardiovascular diseases-Other	YLL	31183.2	31200
Men	2030	7	Diseases of the circulatory system	45	Cardiovascular diseases-Other	DALY	93413.9	93400
Men	2030	8	Diseases of the respiratory system	46	Infections of the lower respiratory tract	Occurrence	345753	345800
Men	2030	8	Diseases of the respiratory system	46	Infections of the lower respiratory tract	Deaths	2027.87	2000
Men	2030	8	Diseases of the respiratory system	46	Infections of the lower respiratory tract	YLD	13151.8	13200
Men	2030	8	Diseases of the respiratory system	46	Infections of the lower respiratory tract	YLL	14524.2	14500
Men	2030	8	Diseases of the respiratory system	46	Infections of the lower respiratory tract	DALY	27675.9	27700
Men	2030	8	Diseases of the respiratory system	47	Influenza	Occurrence	447259	447300
Men	2030	8	Diseases of the respiratory system	47	Influenza	Deaths	34.5028	30
Men	2030	8	Diseases of the respiratory system	47	Influenza	YLD	4573.46	4600
Men	2030	8	Diseases of the respiratory system	47	Influenza	YLL	446.257	400
Men	2030	8	Diseases of the respiratory system	47	Influenza	DALY	5019.71	5000
Men	2030	8	Diseases of the respiratory system	48	COPD	Occurrence	409337	409300
Men	2030	8	Diseases of the respiratory system	48	COPD	Deaths	3170.29	3200
Men	2030	8	Diseases of the respiratory system	48	COPD	YLD	71076	71100
Men	2030	8	Diseases of the respiratory system	48	COPD	YLL	28330.3	28300
Men	2030	8	Diseases of the respiratory system	48	COPD	DALY	99406.4	99400
Men	2030	8	Diseases of the respiratory system	49	Asthma	Occurrence	280073	280100
Men	2030	8	Diseases of the respiratory system	49	Asthma	Deaths	26.0276	30
Men	2030	8	Diseases of the respiratory system	49	Asthma	YLD	16915.4	16900
Men	2030	8	Diseases of the respiratory system	49	Asthma	YLL	447.298	400
Men	2030	8	Diseases of the respiratory system	49	Asthma	DALY	17362.7	17400
Men	2030	8	Diseases of the respiratory system	50	Diseases of the respiratory system-Other	Occurrence	#N/A
Men	2030	8	Diseases of the respiratory system	50	Diseases of the respiratory system-Other	Deaths	1861.49	1900
Men	2030	8	Diseases of the respiratory system	50	Diseases of the respiratory system-Other	YLD	33303.3	33300
Men	2030	8	Diseases of the respiratory system	50	Diseases of the respiratory system-Other	YLL	16694.7	16700
Men	2030	8	Diseases of the respiratory system	50	Diseases of the respiratory system-Other	DALY	49997.9	50000
Men	2030	9	Diseases of the digestive system	51	Dental disorders	Occurrence	0	0
Men	2030	9	Diseases of the digestive system	51	Dental disorders	Deaths	0	0
Men	2030	9	Diseases of the digestive system	51	Dental disorders	YLD	0	0
Men	2030	9	Diseases of the digestive system	51	Dental disorders	YLL	0	0
Men	2030	9	Diseases of the digestive system	51	Dental disorders	DALY	0	0
Men	2030	9	Diseases of the digestive system	52	Alcohol-induced liver diseases	Occurrence	0	0
Men	2030	9	Diseases of the digestive system	52	Alcohol-induced liver diseases	Deaths	268.542	300
Men	2030	9	Diseases of the digestive system	52	Alcohol-induced liver diseases	YLD	11377.2	11400
Men	2030	9	Diseases of the digestive system	52	Alcohol-induced liver diseases	YLL	5937.41	5900
Men	2030	9	Diseases of the digestive system	52	Alcohol-induced liver diseases	DALY	17314.6	17300
Men	2030	9	Diseases of the digestive system	53	Diseases of the digestive system-Other	Occurrence	#N/A
Men	2030	9	Diseases of the digestive system	53	Diseases of the digestive system-Other	Deaths	2309.22	2300
Men	2030	9	Diseases of the digestive system	53	Diseases of the digestive system-Other	YLD	42312.4	42300
Men	2030	9	Diseases of the digestive system	53	Diseases of the digestive system-Other	YLL	23998.7	24000
Men	2030	9	Diseases of the digestive system	53	Diseases of the digestive system-Other	DALY	66311.1	66300
Men	2030	10	Diseases of the skin and subcutaneous tissue	54	Atopic dermatitis	Occurrence	184787	184800
Men	2030	10	Diseases of the skin and subcutaneous tissue	54	Atopic dermatitis	Deaths	0	0
Men	2030	10	Diseases of the skin and subcutaneous tissue	54	Atopic dermatitis	YLD	6617.98	6600
Men	2030	10	Diseases of the skin and subcutaneous tissue	54	Atopic dermatitis	YLL	0	0
Men	2030	10	Diseases of the skin and subcutaneous tissue	54	Atopic dermatitis	DALY	6617.98	6600
Men	2030	10	Diseases of the skin and subcutaneous tissue	55	Contact eczema	Occurrence	443196	443200
Men	2030	10	Diseases of the skin and subcutaneous tissue	55	Contact eczema	Deaths	0	0
Men	2030	10	Diseases of the skin and subcutaneous tissue	55	Contact eczema	YLD	10040.5	10000
Men	2030	10	Diseases of the skin and subcutaneous tissue	55	Contact eczema	YLL	0	0
Men	2030	10	Diseases of the skin and subcutaneous tissue	55	Contact eczema	DALY	10040.5	10000
Men	2030	10	Diseases of the skin and subcutaneous tissue	56	Skin diseases-Other	Occurrence	#N/A
Men	2030	10	Diseases of the skin and subcutaneous tissue	56	Skin diseases-Other	Deaths	105.699	100
Men	2030	10	Diseases of the skin and subcutaneous tissue	56	Skin diseases-Other	YLD	1968.61	2000
Men	2030	10	Diseases of the skin and subcutaneous tissue	56	Skin diseases-Other	YLL	1068.21	1100
Men	2030	10	Diseases of the skin and subcutaneous tissue	56	Skin diseases-Other	DALY	3036.82	3000
Men	2030	11	Diseases of the musculoskeletal system and connective tissue	57	Rheumatoid arthritis (RA)	Occurrence	105275	105300
Men	2030	11	Diseases of the musculoskeletal system and connective tissue	57	Rheumatoid arthritis (RA)	Deaths	33.7717	30
Men	2030	11	Diseases of the musculoskeletal system and connective tissue	57	Rheumatoid arthritis (RA)	YLD	17105.4	17100
Men	2030	11	Diseases of the musculoskeletal system and connective tissue	57	Rheumatoid arthritis (RA)	YLL	381.28	400
Men	2030	11	Diseases of the musculoskeletal system and connective tissue	57	Rheumatoid arthritis (RA)	DALY	17486.6	17500
Men	2030	11	Diseases of the musculoskeletal system and connective tissue	58	Osteoarthrosis	Occurrence	711924	711900
Men	2030	11	Diseases of the musculoskeletal system and connective tissue	58	Osteoarthrosis	Deaths	104.931	100
Men	2030	11	Diseases of the musculoskeletal system and connective tissue	58	Osteoarthrosis	YLD	74110.3	74100
Men	2030	11	Diseases of the musculoskeletal system and connective tissue	58	Osteoarthrosis	YLL	851.512	900
Men	2030	11	Diseases of the musculoskeletal system and connective tissue	58	Osteoarthrosis	DALY	74961.9	75000
Men	2030	11	Diseases of the musculoskeletal system and connective tissue	59	Neck and back complaints	Occurrence	919434	919400
Men	2030	11	Diseases of the musculoskeletal system and connective tissue	59	Neck and back complaints	Deaths	94.2937	90
Men	2030	11	Diseases of the musculoskeletal system and connective tissue	59	Neck and back complaints	YLD	66273.8	66300
Men	2030	11	Diseases of the musculoskeletal system and connective tissue	59	Neck and back complaints	YLL	844.265	800
Men	2030	11	Diseases of the musculoskeletal system and connective tissue	59	Neck and back complaints	DALY	67118	67100
Men	2030	11	Diseases of the musculoskeletal system and connective tissue	60	Osteoporosis	Occurrence	87588	87600
Men	2030	11	Diseases of the musculoskeletal system and connective tissue	60	Osteoporosis	Deaths	18.4547	20
Men	2030	11	Diseases of the musculoskeletal system and connective tissue	60	Osteoporosis	YLD	443.969	400
Men	2030	11	Diseases of the musculoskeletal system and connective tissue	60	Osteoporosis	YLL	140.118	100
Men	2030	11	Diseases of the musculoskeletal system and connective tissue	60	Osteoporosis	DALY	584.086	600
Men	2030	11	Diseases of the musculoskeletal system and connective tissue	61	Diseases of the musculoskeletal system-Other	Occurrence	#N/A
Men	2030	11	Diseases of the musculoskeletal system and connective tissue	61	Diseases of the musculoskeletal system-Other	Deaths	182.487	200
Men	2030	11	Diseases of the musculoskeletal system and connective tissue	61	Diseases of the musculoskeletal system-Other	YLD	148752	148800
Men	2030	11	Diseases of the musculoskeletal system and connective tissue	61	Diseases of the musculoskeletal system-Other	YLL	2376.77	2400
Men	2030	11	Diseases of the musculoskeletal system and connective tissue	61	Diseases of the musculoskeletal system-Other	DALY	151128	151100
Men	2030	12	Diseases of the genitourinary system	62	Renal insufficiency (acute and chronic) / renal failure	Occurrence	32627	32600
Men	2030	12	Diseases of the genitourinary system	62	Renal insufficiency (acute and chronic) / renal failure	Deaths	1546.46	1500
Men	2030	12	Diseases of the genitourinary system	62	Renal insufficiency (acute and chronic) / renal failure	YLD	4359.73	4400
Men	2030	12	Diseases of the genitourinary system	62	Renal insufficiency (acute and chronic) / renal failure	YLL	11102.2	11100
Men	2030	12	Diseases of the genitourinary system	62	Renal insufficiency (acute and chronic) / renal failure	DALY	15461.9	15500
Men	2030	12	Diseases of the genitourinary system	63	Diseases of the genitourinary system-Other	Occurrence	#N/A
Men	2030	12	Diseases of the genitourinary system	63	Diseases of the genitourinary system-Other	Deaths	1089.66	1100
Men	2030	12	Diseases of the genitourinary system	63	Diseases of the genitourinary system-Other	YLD	2493.19	2500
Men	2030	12	Diseases of the genitourinary system	63	Diseases of the genitourinary system-Other	YLL	7887.78	7900
Men	2030	12	Diseases of the genitourinary system	63	Diseases of the genitourinary system-Other	DALY	10381	10400
Men	2030	13	Pregnancy, childbirth and the puerperium	64	Complications in pregnancy, childbirth or confinement	Occurrence	0	0
Men	2030	13	Pregnancy, childbirth and the puerperium	64	Complications in pregnancy, childbirth or confinement	Deaths	0	0
Men	2030	13	Pregnancy, childbirth and the puerperium	64	Complications in pregnancy, childbirth or confinement	YLD	0	0
Men	2030	13	Pregnancy, childbirth and the puerperium	64	Complications in pregnancy, childbirth or confinement	YLL	0	0
Men	2030	13	Pregnancy, childbirth and the puerperium	64	Complications in pregnancy, childbirth or confinement	DALY	0	0
Men	2030	13	Pregnancy, childbirth and the puerperium	65	Pregnancy, childbirth and the puerperium-Other	Occurrence	#N/A
Men	2030	13	Pregnancy, childbirth and the puerperium	65	Pregnancy, childbirth and the puerperium-Other	Deaths	0	0
Men	2030	13	Pregnancy, childbirth and the puerperium	65	Pregnancy, childbirth and the puerperium-Other	YLD	0	0
Men	2030	13	Pregnancy, childbirth and the puerperium	65	Pregnancy, childbirth and the puerperium-Other	YLL	0	0
Men	2030	13	Pregnancy, childbirth and the puerperium	65	Pregnancy, childbirth and the puerperium-Other	DALY	0	0
Men	2030	14	Certain conditions originating in the perinatal period	66	Premature births	Occurrence	11672	11700
Men	2030	14	Certain conditions originating in the perinatal period	66	Premature births	Deaths	0	0
Men	2030	14	Certain conditions originating in the perinatal period	66	Premature births	YLD	0	0
Men	2030	14	Certain conditions originating in the perinatal period	66	Premature births	YLL	0	0
Men	2030	14	Certain conditions originating in the perinatal period	66	Premature births	DALY	0	0
Men	2030	14	Certain conditions originating in the perinatal period	67	Low birth weight	Occurrence	0	0
Men	2030	14	Certain conditions originating in the perinatal period	67	Low birth weight	Deaths	7.35199	10
Men	2030	14	Certain conditions originating in the perinatal period	67	Low birth weight	YLD	0	0
Men	2030	14	Certain conditions originating in the perinatal period	67	Low birth weight	YLL	607.494	600
Men	2030	14	Certain conditions originating in the perinatal period	67	Low birth weight	DALY	607.494	600
Men	2030	14	Certain conditions originating in the perinatal period	68	Perinatal period-Other	Occurrence	#N/A
Men	2030	14	Certain conditions originating in the perinatal period	68	Perinatal period-Other	Deaths	122.329	100
Men	2030	14	Certain conditions originating in the perinatal period	68	Perinatal period-Other	YLD	20990.1	21000
Men	2030	14	Certain conditions originating in the perinatal period	68	Perinatal period-Other	YLL	10098.3	10100
Men	2030	14	Certain conditions originating in the perinatal period	68	Perinatal period-Other	DALY	31088.4	31100
Men	2030	15	Congenital malformations, deformations and chromosomal abnormalities	69	Congenital abnormalities of the cardiovascular system	Occurrence	30298	30300
Men	2030	15	Congenital malformations, deformations and chromosomal abnormalities	69	Congenital abnormalities of the cardiovascular system	Deaths	35.6996	40
Men	2030	15	Congenital malformations, deformations and chromosomal abnormalities	69	Congenital abnormalities of the cardiovascular system	YLD	4137.65	4100
Men	2030	15	Congenital malformations, deformations and chromosomal abnormalities	69	Congenital abnormalities of the cardiovascular system	YLL	1691.66	1700
Men	2030	15	Congenital malformations, deformations and chromosomal abnormalities	69	Congenital abnormalities of the cardiovascular system	DALY	5829.31	5800
Men	2030	15	Congenital malformations, deformations and chromosomal abnormalities	70	Down’s syndrome	Occurrence	0	0
Men	2030	15	Congenital malformations, deformations and chromosomal abnormalities	70	Down’s syndrome	Deaths	79.2924	80
Men	2030	15	Congenital malformations, deformations and chromosomal abnormalities	70	Down’s syndrome	YLD	0	0
Men	2030	15	Congenital malformations, deformations and chromosomal abnormalities	70	Down’s syndrome	YLL	2083.41	2100
Men	2030	15	Congenital malformations, deformations and chromosomal abnormalities	70	Down’s syndrome	DALY	2083.41	2100
Men	2030	15	Congenital malformations, deformations and chromosomal abnormalities	71	Congenital malformations, deformations and chromosomal abnormalities-Other	Occurrence	#N/A
Men	2030	15	Congenital malformations, deformations and chromosomal abnormalities	71	Congenital malformations, deformations and chromosomal abnormalities-Other	Deaths	51.1687	50
Men	2030	15	Congenital malformations, deformations and chromosomal abnormalities	71	Congenital malformations, deformations and chromosomal abnormalities-Other	YLD	3203.93	3200
Men	2030	15	Congenital malformations, deformations and chromosomal abnormalities	71	Congenital malformations, deformations and chromosomal abnormalities-Other	YLL	2973.77	3000
Men	2030	15	Congenital malformations, deformations and chromosomal abnormalities	71	Congenital malformations, deformations and chromosomal abnormalities-Other	DALY	6177.7	6200
Men	2030	16	Symptoms, signs and abnormal clinical and laboratory findings, not elsewhere classified	72	Symptoms, signs and abnormal clinical and laboratory findings	Occurrence	#N/A
Men	2030	16	Symptoms, signs and abnormal clinical and laboratory findings, not elsewhere classified	72	Symptoms, signs and abnormal clinical and laboratory findings	Deaths	1949.28	1900
Men	2030	16	Symptoms, signs and abnormal clinical and laboratory findings, not elsewhere classified	72	Symptoms, signs and abnormal clinical and laboratory findings	YLD	47670.1	47700
Men	2030	16	Symptoms, signs and abnormal clinical and laboratory findings, not elsewhere classified	72	Symptoms, signs and abnormal clinical and laboratory findings	YLL	25801.5	25800
Men	2030	16	Symptoms, signs and abnormal clinical and laboratory findings, not elsewhere classified	72	Symptoms, signs and abnormal clinical and laboratory findings	DALY	73471.6	73500
Men	2030	17	Injury, poisoning and certain other external causes	73	Road traffic accidents	Occurrence	60105	60100
Men	2030	17	Injury, poisoning and certain other external causes	73	Road traffic accidents	Deaths	363.573	400
Men	2030	17	Injury, poisoning and certain other external causes	73	Road traffic accidents	YLD	18217.2	18200
Men	2030	17	Injury, poisoning and certain other external causes	73	Road traffic accidents	YLL	7150.79	7200
Men	2030	17	Injury, poisoning and certain other external causes	73	Road traffic accidents	DALY	25368	25400
Men	2030	17	Injury, poisoning and certain other external causes	74	Self-inflicted injury	Occurrence	4159	4200
Men	2030	17	Injury, poisoning and certain other external causes	74	Self-inflicted injury	Deaths	1273.33	1300
Men	2030	17	Injury, poisoning and certain other external causes	74	Self-inflicted injury	YLD	12316.6	12300
Men	2030	17	Injury, poisoning and certain other external causes	74	Self-inflicted injury	YLL	41383.7	41400
Men	2030	17	Injury, poisoning and certain other external causes	74	Self-inflicted injury	DALY	53700.4	53700
Men	2030	17	Injury, poisoning and certain other external causes	75	Injury resulting from violence	Occurrence	6393	6400
Men	2030	17	Injury, poisoning and certain other external causes	75	Injury resulting from violence	Deaths	50.7555	50
Men	2030	17	Injury, poisoning and certain other external causes	75	Injury resulting from violence	YLD	1171.99	1200
[truncated: 7,092 more rows]

## Sheet: Life expectancy
Back	Source: Statistics Netherlands (https://opendata.cbs.nl/statline/)
year	sex	age	life expectancy
2015	Men	0	79.7327
2015	Men	1	79.482
2015	Men	2	78.5262
2015	Men	3	77.5403
2015	Men	4	76.5514
2015	Men	5	75.562
2015	Men	6	74.5715
2015	Men	7	73.5731
2015	Men	8	72.5807
2015	Men	9	71.5853
2015	Men	10	70.5891
2015	Men	11	69.5949
2015	Men	12	68.5997
2015	Men	13	67.6037
2015	Men	14	66.6069
2015	Men	15	65.619
2015	Men	16	64.6233
2015	Men	17	63.6312
2015	Men	18	62.6458
2015	Men	19	61.6642
2015	Men	20	60.6839
2015	Men	21	59.7008
2015	Men	22	58.7212
2015	Men	23	57.744
2015	Men	24	56.7624
2015	Men	25	55.7853
2015	Men	26	54.8126
2015	Men	27	53.8384
2015	Men	28	52.868
2015	Men	29	51.8895
2015	Men	30	50.9103
2015	Men	31	49.9344
2015	Men	32	48.9604
2015	Men	33	47.986
2015	Men	34	47.0148
2015	Men	35	46.0395
2015	Men	36	45.0666
2015	Men	37	44.0955
2015	Men	38	43.1277
2015	Men	39	42.1562
2015	Men	40	41.1952
2015	Men	41	40.2352
2015	Men	42	39.2715
2015	Men	43	38.3114
2015	Men	44	37.3563
2015	Men	45	36.4022
2015	Men	46	35.4452
2015	Men	47	34.5064
2015	Men	48	33.5628
2015	Men	49	32.6274
2015	Men	50	31.6953
2015	Men	51	30.775
2015	Men	52	29.8537
2015	Men	53	28.9445
2015	Men	54	28.0365
2015	Men	55	27.135
2015	Men	56	26.2433
2015	Men	57	25.3597
2015	Men	58	24.4801
2015	Men	59	23.611
2015	Men	60	22.7579
2015	Men	61	21.9165
2015	Men	62	21.0829
2015	Men	63	20.2601
2015	Men	64	19.4432
2015	Men	65	18.6351
2015	Men	66	17.8426
2015	Men	67	17.0619
2015	Men	68	16.2905
2015	Men	69	15.5271
2015	Men	70	14.7757
2015	Men	71	14.0538
2015	Men	72	13.3503
2015	Men	73	12.6479
2015	Men	74	11.945
2015	Men	75	11.2757
2015	Men	76	10.6255
2015	Men	77	9.98618
2015	Men	78	9.34611
2015	Men	79	8.74671
2015	Men	80	8.17158
2015	Men	81	7.61313
2015	Men	82	7.09586
2015	Men	83	6.59419
2015	Men	84	6.11636
2015	Men	85	5.66492
2015	Men	86	5.23845
2015	Men	87	4.86959
2015	Men	88	4.49991
2015	Men	89	4.15084
2015	Men	90	3.80498
2015	Men	91	3.49441
2015	Men	92	3.23951
2015	Men	93	2.96102
2015	Men	94	2.79674
2015	Men	95	2.6097
2015	Men	96	2.4245
2015	Men	97	2.24235
2015	Men	98	2.03774
2015	Men	99	1.88108
2015	Women	0	83.1288
2015	Women	1	82.8495
2015	Women	2	81.8831
2015	Women	3	80.8986
2015	Women	4	79.9024
2015	Women	5	78.9069
2015	Women	6	77.9112
2015	Women	7	76.9163
2015	Women	8	75.9205
2015	Women	9	74.9256
2015	Women	10	73.9313
2015	Women	11	72.9409
2015	Women	12	71.9469
2015	Women	13	70.9484
2015	Women	14	69.9555
2015	Women	15	68.9604
2015	Women	16	67.9705
2015	Women	17	66.9779
2015	Women	18	65.9873
2015	Women	19	64.9948
2015	Women	20	64.0027
2015	Women	21	63.0136
2015	Women	22	62.0244
2015	Women	23	61.0339
2015	Women	24	60.0402
2015	Women	25	59.0474
2015	Women	26	58.0581
2015	Women	27	57.0712
2015	Women	28	56.0837
2015	Women	29	55.0948
2015	Women	30	54.1099
2015	Women	31	53.126
2015	Women	32	52.138
2015	Women	33	51.1505
2015	Women	34	50.1653
2015	Women	35	49.1828
2015	Women	36	48.2087
2015	Women	37	47.2263
2015	Women	38	46.249
2015	Women	39	45.2692
2015	Women	40	44.2956
2015	Women	41	43.3184
2015	Women	42	42.3491
2015	Women	43	41.3795
2015	Women	44	40.4157
2015	Women	45	39.4565
2015	Women	46	38.4967
2015	Women	47	37.5395
2015	Women	48	36.5894
2015	Women	49	35.6491
2015	Women	50	34.7004
2015	Women	51	33.7688
2015	Women	52	32.8414
2015	Women	53	31.914
2015	Women	54	30.9951
2015	Women	55	30.0806
2015	Women	56	29.1815
2015	Women	57	28.282
2015	Women	58	27.3897
2015	Women	59	26.5043
2015	Women	60	25.6259
2015	Women	61	24.7531
2015	Women	62	23.8947
2015	Women	63	23.0475
2015	Women	64	22.2004
2015	Women	65	21.3618
2015	Women	66	20.522
2015	Women	67	19.6942
2015	Women	68	18.87
2015	Women	69	18.0593
2015	Women	70	17.2494
2015	Women	71	16.4547
2015	Women	72	15.6766
2015	Women	73	14.9003
2015	Women	74	14.1162
2015	Women	75	13.3533
2015	Women	76	12.6007
2015	Women	77	11.8627
2015	Women	78	11.1447
2015	Women	79	10.4521
2015	Women	80	9.76647
2015	Women	81	9.11981
2015	Women	82	8.49517
2015	Women	83	7.89002
2015	Women	84	7.31688
2015	Women	85	6.75794
2015	Women	86	6.23098
2015	Women	87	5.74669
2015	Women	88	5.29231
2015	Women	89	4.87103
2015	Women	90	4.48872
2015	Women	91	4.10767
2015	Women	92	3.76215
2015	Women	93	3.46377
2015	Women	94	3.19767
2015	Women	95	2.95697
2015	Women	96	2.71504
2015	Women	97	2.50873
2015	Women	98	2.33272
2015	Women	99	2.17004
2016	Men	0	79.8749
2016	Men	1	79.6379
2016	Men	2	78.674
2016	Men	3	77.6913
2016	Men	4	76.7035
2016	Men	5	75.7161
2016	Men	6	74.7217
2016	Men	7	73.728
2016	Men	8	72.7303
2016	Men	9	71.7363
2016	Men	10	70.7408
2016	Men	11	69.7423
2016	Men	12	68.7473
2016	Men	13	67.7534
2016	Men	14	66.7573
2016	Men	15	65.7643
2016	Men	16	64.7743
2016	Men	17	63.7827
2016	Men	18	62.7935
2016	Men	19	61.8094
2016	Men	20	60.8296
2016	Men	21	59.8486
2016	Men	22	58.869
2016	Men	23	57.8969
2016	Men	24	56.9206
2016	Men	25	55.9425
2016	Men	26	54.9648
2016	Men	27	53.9822
2016	Men	28	53.0079
2016	Men	29	52.0284
2016	Men	30	51.0513
2016	Men	31	50.0735
2016	Men	32	49.1004
2016	Men	33	48.1262
2016	Men	34	47.1593
2016	Men	35	46.1851
2016	Men	36	45.2163
2016	Men	37	44.2442
2016	Men	38	43.2741
2016	Men	39	42.3018
2016	Men	40	41.3275
2016	Men	41	40.3572
2016	Men	42	39.3971
2016	Men	43	38.4385
2016	Men	44	37.4893
2016	Men	45	36.5379
2016	Men	46	35.6013
2016	Men	47	34.6536
2016	Men	48	33.7148
2016	Men	49	32.7767
2016	Men	50	31.8397
2016	Men	51	30.9076
2016	Men	52	29.981
2016	Men	53	29.0664
2016	Men	54	28.1571
2016	Men	55	27.2586
2016	Men	56	26.366
2016	Men	57	25.4905
2016	Men	58	24.621
2016	Men	59	23.7445
2016	Men	60	22.8812
2016	Men	61	22.0347
2016	Men	62	21.2035
2016	Men	63	20.378
2016	Men	64	19.5655
2016	Men	65	18.7687
2016	Men	66	17.9715
2016	Men	67	17.1841
2016	Men	68	16.4135
2016	Men	69	15.6519
2016	Men	70	14.9003
2016	Men	71	14.1582
2016	Men	72	13.4438
2016	Men	73	12.7338
2016	Men	74	12.0396
2016	Men	75	11.3617
2016	Men	76	10.7004
2016	Men	77	10.0532
2016	Men	78	9.42325
2016	Men	79	8.81257
2016	Men	80	8.22367
2016	Men	81	7.665
2016	Men	82	7.13194
2016	Men	83	6.61561
2016	Men	84	6.15504
2016	Men	85	5.6972
2016	Men	86	5.28097
2016	Men	87	4.89501
2016	Men	88	4.53203
2016	Men	89	4.19041
2016	Men	90	3.87148
2016	Men	91	3.56713
2016	Men	92	3.32456
2016	Men	93	3.09148
2016	Men	94	2.86271
2016	Men	95	2.65488
2016	Men	96	2.53703
2016	Men	97	2.45113
2016	Men	98	2.28524
2016	Men	99	2.14723
2016	Women	0	83.1249
2016	Women	1	82.867
2016	Women	2	81.9046
2016	Women	3	80.915
2016	Women	4	79.9236
2016	Women	5	78.9291
2016	Women	6	77.9362
2016	Women	7	76.943
2016	Women	8	75.9463
2016	Women	9	74.9521
2016	Women	10	73.9595
2016	Women	11	72.9668
2016	Women	12	71.9715
2016	Women	13	70.9775
2016	Women	14	69.981
2016	Women	15	68.9845
2016	Women	16	67.99
2016	Women	17	66.9959
2016	Women	18	66.0046
2016	Women	19	65.0098
2016	Women	20	64.0254
2016	Women	21	63.0427
2016	Women	22	62.0513
2016	Women	23	61.0624
2016	Women	24	60.0733
2016	Women	25	59.0833
2016	Women	26	58.0956
2016	Women	27	57.1104
2016	Women	28	56.1231
2016	Women	29	55.14
2016	Women	30	54.1561
2016	Women	31	53.1718
2016	Women	32	52.1881
2016	Women	33	51.2089
2016	Women	34	50.2319
2016	Women	35	49.2508
2016	Women	36	48.2721
2016	Women	37	47.2933
2016	Women	38	46.3198
2016	Women	39	45.3433
2016	Women	40	44.3671
2016	Women	41	43.3982
2016	Women	42	42.4289
2016	Women	43	41.4537
2016	Women	44	40.4849
2016	Women	45	39.522
2016	Women	46	38.5637
2016	Women	47	37.6091
2016	Women	48	36.6585
2016	Women	49	35.7149
2016	Women	50	34.7678
2016	Women	51	33.8343
2016	Women	52	32.9086
2016	Women	53	31.9875
2016	Women	54	31.076
2016	Women	55	30.166
2016	Women	56	29.2632
2016	Women	57	28.3605
2016	Women	58	27.4808
2016	Women	59	26.599
2016	Women	60	25.7207
2016	Women	61	24.8492
2016	Women	62	23.9798
2016	Women	63	23.1297
2016	Women	64	22.2832
2016	Women	65	21.4286
2016	Women	66	20.5972
2016	Women	67	19.763
2016	Women	68	18.9402
2016	Women	69	18.1314
2016	Women	70	17.3261
2016	Women	71	16.5255
2016	Women	72	15.7413
2016	Women	73	14.965
2016	Women	74	14.192
2016	Women	75	13.4358
2016	Women	76	12.6839
2016	Women	77	11.9559
2016	Women	78	11.2359
2016	Women	79	10.5396
2016	Women	80	9.85361
2016	Women	81	9.19556
2016	Women	82	8.54622
2016	Women	83	7.94598
2016	Women	84	7.35078
2016	Women	85	6.79044
2016	Women	86	6.26495
2016	Women	87	5.76383
2016	Women	88	5.30648
2016	Women	89	4.87611
2016	Women	90	4.47546
2016	Women	91	4.122
2016	Women	92	3.80231
2016	Women	93	3.49648
2016	Women	94	3.21607
2016	Women	95	2.95661
2016	Women	96	2.74889
2016	Women	97	2.56472
2016	Women	98	2.43535
2016	Women	99	2.27825
2017	Men	0	80.2209
2017	Men	1	79.9872
2017	Men	2	79.0167
2017	Men	3	78.0332
2017	Men	4	77.0432
2017	Men	5	76.0509
2017	Men	6	75.0577
2017	Men	7	74.0637
2017	Men	8	73.0688
2017	Men	9	72.0739
2017	Men	10	71.0789
2017	Men	11	70.0838
2017	Men	12	69.0894
2017	Men	13	68.0949
2017	Men	14	67.101
2017	Men	15	66.1083
2017	Men	16	65.1175
2017	Men	17	64.1285
2017	Men	18	63.1418
2017	Men	19	62.1575
2017	Men	20	61.1748
2017	Men	21	60.193
2017	Men	22	59.2121
2017	Men	23	58.2315
2017	Men	24	57.2511
2017	Men	25	56.2721
2017	Men	26	55.2944
2017	Men	27	54.3175
2017	Men	28	53.3411
2017	Men	29	52.3649
2017	Men	30	51.3888
2017	Men	31	50.4132
2017	Men	32	49.4387
2017	Men	33	48.4647
2017	Men	34	47.492
2017	Men	35	46.5202
2017	Men	36	45.5497
2017	Men	37	44.5804
2017	Men	38	43.6126
2017	Men	39	42.6458
2017	Men	40	41.6808
2017	Men	41	40.7175
2017	Men	42	39.7561
2017	Men	43	38.797
2017	Men	44	37.8407
2017	Men	45	36.8878
2017	Men	46	35.9385
2017	Men	47	34.9931
2017	Men	48	34.0522
2017	Men	49	33.1161
2017	Men	50	32.1854
2017	Men	51	31.26
2017	Men	52	30.3405
2017	Men	53	29.4273
2017	Men	54	28.5204
2017	Men	55	27.62
2017	Men	56	26.7262
2017	Men	57	25.8394
2017	Men	58	24.9604
2017	Men	59	24.0897
2017	Men	60	23.2287
2017	Men	61	22.3777
2017	Men	62	21.5368
2017	Men	63	20.706
2017	Men	64	19.8844
2017	Men	65	19.0717
2017	Men	66	18.2684
2017	Men	67	17.4751
2017	Men	68	16.6931
2017	Men	69	15.9235
2017	Men	70	15.1673
2017	Men	71	14.4249
2017	Men	72	13.6963
2017	Men	73	12.9815
2017	Men	74	12.2803
2017	Men	75	11.5931
2017	Men	76	10.9211
2017	Men	77	10.2657
2017	Men	78	9.62876
2017	Men	79	9.01329
2017	Men	80	8.4221
2017	Men	81	7.85638
2017	Men	82	7.31729
2017	Men	83	6.80575
2017	Men	84	6.3213
2017	Men	85	5.8634
2017	Men	86	5.43198
2017	Men	87	5.02621
2017	Men	88	4.64483
2017	Men	89	4.28772
2017	Men	90	3.95583
2017	Men	91	3.6495
2017	Men	92	3.36879
2017	Men	93	3.11349
2017	Men	94	2.87979
2017	Men	95	2.66142
2017	Men	96	2.45591
2017	Men	97	2.26826
2017	Men	98	2.10521
2017	Men	99	1.97629
2017	Women	0	83.3142
2017	Women	1	83.0291
2017	Women	2	82.0539
2017	Women	3	81.0661
2017	Women	4	80.0725
2017	Women	5	79.0781
2017	Women	6	78.0828
2017	Women	7	77.0875
2017	Women	8	76.0921
2017	Women	9	75.0966
2017	Women	10	74.1018
2017	Women	11	73.107
2017	Women	12	72.1121
2017	Women	13	71.1178
2017	Women	14	70.1241
2017	Women	15	69.1311
2017	Women	16	68.1387
2017	Women	17	67.1475
2017	Women	18	66.1568
2017	Women	19	65.1666
2017	Women	20	64.1763
2017	Women	21	63.1859
2017	Women	22	62.1953
2017	Women	23	61.2052
2017	Women	24	60.2149
2017	Women	25	59.225
2017	Women	26	58.2362
2017	Women	27	57.2477
2017	Women	28	56.2602
2017	Women	29	55.2736
2017	Women	30	54.2873
2017	Women	31	53.3013
2017	Women	32	52.3161
2017	Women	33	51.3311
2017	Women	34	50.3474
2017	Women	35	49.3643
2017	Women	36	48.3824
2017	Women	37	47.4016
2017	Women	38	46.4218
2017	Women	39	45.4438
2017	Women	40	44.4677
2017	Women	41	43.4941
2017	Women	42	42.5233
2017	Women	43	41.5557
2017	Women	44	40.591
2017	Women	45	39.6296
2017	Women	46	38.6711
2017	Women	47	37.7158
2017	Women	48	36.7642
2017	Women	49	35.8165
2017	Women	50	34.8735
2017	Women	51	33.9355
2017	Women	52	33.0028
2017	Women	53	32.0758
2017	Women	54	31.1546
2017	Women	55	30.2394
2017	Women	56	29.3307
2017	Women	57	28.4288
2017	Women	58	27.5339
2017	Women	59	26.6468
2017	Women	60	25.7679
2017	Women	61	24.8977
2017	Women	62	24.0361
2017	Women	63	23.1829
2017	Women	64	22.3378
2017	Women	65	21.5006
2017	Women	66	20.6717
2017	Women	67	19.8516
2017	Women	68	19.0411
2017	Women	69	18.239
2017	Women	70	17.4439
2017	Women	71	16.6558
2017	Women	72	15.8747
2017	Women	73	15.1005
2017	Women	74	14.3339
2017	Women	75	13.5765
2017	Women	76	12.8295
2017	Women	77	12.0946
2017	Women	78	11.3735
2017	Women	79	10.6694
2017	Women	80	9.98551
2017	Women	81	9.32364
2017	Women	82	8.68545
2017	Women	83	8.07286
2017	Women	84	7.48724
2017	Women	85	6.92952
2017	Women	86	6.40077
2017	Women	87	5.90184
2017	Women	88	5.43309
2017	Women	89	4.99544
2017	Women	90	4.59001
2017	Women	91	4.21633
2017	Women	92	3.8735
2017	Women	93	3.56029
2017	Women	94	3.27237
2017	Women	95	3.00511
2017	Women	96	2.75817
2017	Women	97	2.53824
2017	Women	98	2.35268
2017	Women	99	2.21312
2018	Men	0	80.4919
2018	Men	1	80.2471
2018	Men	2	79.275
2018	Men	3	78.2908
2018	Men	4	77.3001
2018	Men	5	76.307
2018	Men	6	75.3131
2018	Men	7	74.3183
2018	Men	8	73.3235
2018	Men	9	72.3286
2018	Men	10	71.3336
2018	Men	11	70.3386
2018	Men	12	69.3435
2018	Men	13	68.349
2018	Men	14	67.3551
2018	Men	15	66.3625
2018	Men	16	65.371
2018	Men	17	64.382
2018	Men	18	63.3955
2018	Men	19	62.4112
2018	Men	20	61.4279
2018	Men	21	60.4456
2018	Men	22	59.4642
2018	Men	23	58.4831
2018	Men	24	57.5028
2018	Men	25	56.5233
2018	Men	26	55.5452
2018	Men	27	54.5677
2018	Men	28	53.591
2018	Men	29	52.6144
2018	Men	30	51.6378
2018	Men	31	50.6619
2018	Men	32	49.687
2018	Men	33	48.7126
2018	Men	34	47.7396
2018	Men	35	46.7675
2018	Men	36	45.7966
2018	Men	37	44.827
2018	Men	38	43.8585
2018	Men	39	42.8915
2018	Men	40	41.9258
2018	Men	41	40.9619
2018	Men	42	40
2018	Men	43	39.0403
2018	Men	44	38.0831
2018	Men	45	37.1294
2018	Men	46	36.1789
2018	Men	47	35.2325
2018	Men	48	34.2906
2018	Men	49	33.3536
2018	Men	50	32.4214
2018	Men	51	31.4947
2018	Men	52	30.5736
2018	Men	53	29.6587
2018	Men	54	28.7499
2018	Men	55	27.8477
2018	Men	56	26.952
2018	Men	57	26.0631
2018	Men	58	25.1815
2018	Men	59	24.3082
2018	Men	60	23.4445
2018	Men	61	22.5904
2018	Men	62	21.7464
2018	Men	63	20.9121
2018	Men	64	20.0869
2018	Men	65	19.2703
2018	Men	66	18.463
2018	Men	67	17.6655
2018	Men	68	16.879
2018	Men	69	16.1046
2018	Men	70	15.3435
2018	Men	71	14.5961
2018	Men	72	13.8622
2018	Men	73	13.142
2018	Men	74	12.4353
2018	Men	75	11.7423
2018	Men	76	11.0644
2018	Men	77	10.4028
2018	Men	78	9.75931
2018	Men	79	9.13708
2018	Men	80	8.53914
2018	Men	81	7.96662
2018	Men	82	7.4208
2018	Men	83	6.90256
2018	Men	84	6.41152
2018	Men	85	5.94715
2018	Men	86	5.50946
2018	Men	87	5.0976
2018	Men	88	4.71039
2018	Men	89	4.34778
2018	Men	90	4.01067
2018	Men	91	3.69951
2018	Men	92	3.4143
2018	Men	93	3.15494
2018	Men	94	2.91753
2018	Men	95	2.69593
2018	Men	96	2.48774
2018	Men	97	2.29813
2018	Men	98	2.13404
2018	Men	99	2.00501
2018	Women	0	83.4754
2018	Women	1	83.1807
2018	Women	2	82.2046
2018	Women	3	81.2161
2018	Women	4	80.2225
2018	Women	5	79.2273
2018	Women	6	78.232
2018	Women	7	77.2367
2018	Women	8	76.2413
2018	Women	9	75.2459
2018	Women	10	74.2503
2018	Women	11	73.2555
2018	Women	12	72.2606
2018	Women	13	71.2663
2018	Women	14	70.2727
2018	Women	15	69.2797
2018	Women	16	68.2873
2018	Women	17	67.2954
2018	Women	18	66.3047
2018	Women	19	65.314
2018	Women	20	64.3237
2018	Women	21	63.3333
2018	Women	22	62.3427
2018	Women	23	61.352
2018	Women	24	60.3617
2018	Women	25	59.3719
2018	Women	26	58.3825
2018	Women	27	57.3941
2018	Women	28	56.406
2018	Women	29	55.4189
2018	Women	30	54.4326
2018	Women	31	53.4466
2018	Women	32	52.4609
2018	Women	33	51.476
2018	Women	34	50.4918
2018	Women	35	49.5083
2018	Women	36	48.526
2018	Women	37	47.5447
2018	Women	38	46.5645
2018	Women	39	45.5861
2018	Women	40	44.6096
2018	Women	41	43.6352
2018	Women	42	42.6637
2018	Women	43	41.6953
2018	Women	44	40.7299
2018	Women	45	39.7678
2018	Women	46	38.8087
2018	Women	47	37.8524
2018	Women	48	36.8995
2018	Women	49	35.9506
2018	Women	50	35.0063
2018	Women	51	34.0668
2018	Women	52	33.1327
2018	Women	53	32.204
2018	Women	54	31.2809
2018	Women	55	30.3639
2018	Women	56	29.4532
2018	Women	57	28.5491
2018	Women	58	27.6518
2018	Women	59	26.7625
2018	Women	60	25.8815
2018	Women	61	25.009
2018	Women	62	24.1451
2018	Women	63	23.2897
2018	Women	64	22.4427
2018	Women	65	21.6039
2018	Women	66	20.7732
2018	Women	67	19.9516
2018	Women	68	19.1399
2018	Women	69	18.3366
2018	Women	70	17.54
2018	Women	71	16.7505
2018	Women	72	15.9677
2018	Women	73	15.1916
2018	Women	74	14.4232
2018	Women	75	13.6639
2018	Women	76	12.915
2018	Women	77	12.1782
2018	Women	78	11.4553
2018	Women	79	10.7493
2018	Women	80	10.063
2018	Women	81	9.39825
2018	Women	82	8.75667
2018	Women	83	8.14003
2018	Women	84	7.55002
2018	Women	85	6.98799
2018	Women	86	6.45487
2018	Women	87	5.95164
2018	Women	88	5.4786
2018	Women	89	5.03682
2018	Women	90	4.62739
2018	Women	91	4.24997
2018	Women	92	3.9036
2018	Women	93	3.58708
2018	Women	94	3.29617
2018	Women	95	3.02633
2018	Women	96	2.77729
2018	Women	97	2.5559
2018	Women	98	2.36964
2018	Women	99	2.23
2019	Men	0	80.7224
2019	Men	1	80.4669
2019	Men	2	79.4941
2019	Men	3	78.5091
2019	Men	4	77.5185
2019	Men	5	76.5254
2019	Men	6	75.5315
2019	Men	7	74.5368
2019	Men	8	73.542
2019	Men	9	72.5463
2019	Men	10	71.5507
2019	Men	11	70.5556
2019	Men	12	69.5605
2019	Men	13	68.5661
2019	Men	14	67.5722
2019	Men	15	66.5789
2019	Men	16	65.5875
2019	Men	17	64.5979
2019	Men	18	63.6107
2019	Men	19	62.6259
2019	Men	20	61.642
2019	Men	21	60.6592
2019	Men	22	59.6772
2019	Men	23	58.6956
2019	Men	24	57.7148
2019	Men	25	56.7348
2019	Men	26	55.7562
2019	Men	27	54.7783
2019	Men	28	53.8011
2019	Men	29	52.824
2019	Men	30	51.8471
2019	Men	31	50.8707
2019	Men	32	49.8954
2019	Men	33	48.9206
2019	Men	34	47.9468
2019	Men	35	46.9743
2019	Men	36	46.0027
2019	Men	37	45.0322
2019	Men	38	44.0634
2019	Men	39	43.0957
2019	Men	40	42.1294
2019	Men	41	41.1648
2019	Men	42	40.2022
2019	Men	43	39.242
2019	Men	44	38.2843
2019	Men	45	37.3297
2019	Men	46	36.3787
2019	Men	47	35.4315
2019	Men	48	34.4886
2019	Men	49	33.5502
2019	Men	50	32.6171
2019	Men	51	31.6892
2019	Men	52	30.767
2019	Men	53	29.8508
2019	Men	54	28.9406
2019	Men	55	28.0368
2019	Men	56	27.1393
2019	Men	57	26.2484
2019	Men	58	25.3648
2019	Men	59	24.4895
2019	Men	60	23.6234
2019	Men	61	22.767
2019	Men	62	21.9203
2019	Men	63	21.0833
2019	Men	64	20.2551
2019	Men	65	19.4356
2019	Men	66	18.6249
2019	Men	67	17.8241
2019	Men	68	17.034
2019	Men	69	16.2558
2019	Men	70	15.4907
2019	Men	71	14.7391
2019	Men	72	14.001
2019	Men	73	13.2762
2019	Men	74	12.5647
2019	Men	75	11.867
2019	Men	76	11.1841
2019	Men	77	10.5173
2019	Men	78	9.86841
2019	Men	79	9.2407
2019	Men	80	8.63717
2019	Men	81	8.05904
2019	Men	82	7.50754
2019	Men	83	6.98357
2019	Men	84	6.48684
2019	Men	85	6.01692
2019	Men	86	5.57383
2019	Men	87	5.15682
2019	Men	88	4.76463
2019	Men	89	4.39725
2019	Men	90	4.05569
2019	Men	91	3.74038
2019	Men	92	3.4513
2019	Men	93	3.18838
2019	Men	94	2.9478
2019	Men	95	2.72341
2019	Men	96	2.51292
2019	Men	97	2.32166
2019	Men	98	2.15672
2019	Men	99	2.02761
2019	Women	0	83.664
2019	Women	1	83.3605
2019	Women	2	82.3837
2019	Women	3	81.3952
2019	Women	4	80.4017
2019	Women	5	79.4065
2019	Women	6	78.4112
2019	Women	7	77.4159
2019	Women	8	76.4205
2019	Women	9	75.425
2019	Women	10	74.4295
2019	Women	11	73.4347
2019	Women	12	72.4398
2019	Women	13	71.4456
2019	Women	14	70.452
2019	Women	15	69.459
2019	Women	16	68.4665
2019	Women	17	67.4747
2019	Women	18	66.4834
2019	Women	19	65.4927
2019	Women	20	64.5018
2019	Women	21	63.5114
2019	Women	22	62.5208
2019	Women	23	61.5301
2019	Women	24	60.5393
2019	Women	25	59.5489
2019	Women	26	58.5595
2019	Women	27	57.5705
2019	Women	28	56.5825
2019	Women	29	55.5954
2019	Women	30	54.6087
2019	Women	31	53.6222
2019	Women	32	52.636
2019	Women	33	51.6506
2019	Women	34	50.666
2019	Women	35	49.682
2019	Women	36	48.6992
2019	Women	37	47.7176
2019	Women	38	46.7369
2019	Women	39	45.7582
2019	Women	40	44.7813
2019	Women	41	43.8065
2019	Women	42	42.8347
2019	Women	43	41.8661
2019	Women	44	40.9004
2019	Women	45	39.9372
2019	Women	46	38.9771
2019	Women	47	38.0199
2019	Women	48	37.0661
2019	Women	49	36.1159
2019	Women	50	35.1701
2019	Women	51	34.2291
2019	Women	52	33.2933
2019	Women	53	32.363
2019	Women	54	31.438
2019	Women	55	30.519
2019	Women	56	29.6063
2019	Women	57	28.7
2019	Women	58	27.8005
2019	Women	59	26.9085
2019	Women	60	26.0247
2019	Women	61	25.1493
2019	Women	62	24.2824
2019	Women	63	23.4238
2019	Women	64	22.5733
2019	Women	65	21.7309
2019	Women	66	20.8966
2019	Women	67	20.071
2019	Women	68	19.2551
2019	Women	69	18.4478
2019	Women	70	17.6474
2019	Women	71	16.8541
2019	Women	72	16.0678
2019	Women	73	15.2886
2019	Women	74	14.5171
2019	Women	75	13.755
2019	Women	76	13.0038
2019	Women	77	12.2648
2019	Women	78	11.5401
2019	Women	79	10.8321
2019	Women	80	10.1434
2019	Women	81	9.4757
2019	Women	82	8.83064
2019	Women	83	8.20977
2019	Women	84	7.61521
2019	Women	85	7.04865
2019	Women	86	6.51103
2019	Women	87	6.00333
2019	Women	88	5.5259
2019	Women	89	5.07981
2019	Women	90	4.66628
2019	Women	91	4.28498
2019	Women	92	3.93497
2019	Women	93	3.61507
2019	Women	94	3.32109
2019	Women	95	3.04864
2019	Women	96	2.7975
2019	Women	97	2.5746
2019	Women	98	2.38761
2019	Women	99	2.24793
2020	Men	0	80.9268
2020	Men	1	80.6606
2020	Men	2	79.6863
2020	Men	3	78.7005
2020	Men	4	77.7091
2020	Men	5	76.7161
2020	Men	6	75.7222
2020	Men	7	74.7274
2020	Men	8	73.7319
2020	Men	9	72.7363
2020	Men	10	71.7406
2020	Men	11	70.7449
2020	Men	12	69.7498
2020	Men	13	68.7547
2020	Men	14	67.7601
2020	Men	15	66.7668
2020	Men	16	65.7748
2020	Men	17	64.7846
2020	Men	18	63.7968
2020	Men	19	62.8114
2020	Men	20	61.8276
2020	Men	21	60.8448
2020	Men	22	59.8623
2020	Men	23	58.8801
2020	Men	24	57.8988
2020	Men	25	56.9183
2020	Men	26	55.9392
2020	Men	27	54.9608
2020	Men	28	53.9831
2020	Men	29	53.0056
2020	Men	30	52.0287
2020	Men	31	51.0519
2020	Men	32	50.0762
2020	Men	33	49.101
2020	Men	34	48.1268
2020	Men	35	47.1539
2020	Men	36	46.1819
2020	Men	37	45.2112
2020	Men	38	44.2416
2020	Men	39	43.2736
2020	Men	40	42.307
2020	Men	41	41.3417
2020	Men	42	40.3785
2020	Men	43	39.4176
2020	Men	44	38.4593
2020	Men	45	37.5041
2020	Men	46	36.5523
2020	Men	47	35.6043
2020	Men	48	34.6605
2020	Men	49	33.7215
2020	Men	50	32.7874
2020	Men	51	31.8582
2020	Men	52	30.9349
2020	Men	53	30.0173
2020	Men	54	29.1059
2020	Men	55	28.2006
2020	Men	56	27.3015
2020	Men	57	26.4091
2020	Men	58	25.5239
2020	Men	59	24.6466
2020	Men	60	23.7784
2020	Men	61	22.9199
2020	Men	62	22.0709
2020	Men	63	21.2315
2020	Men	64	20.4008
2020	Men	65	19.5785
2020	Men	66	18.7652
2020	Men	67	17.9614
2020	Men	68	17.1681
2020	Men	69	16.3868
2020	Men	70	15.6183
2020	Men	71	14.863
2020	Men	72	14.1211
2020	Men	73	13.3924
2020	Men	74	12.6769
2020	Men	75	11.9749
2020	Men	76	11.2876
2020	Men	77	10.6164
2020	Men	78	9.96297
2020	Men	79	9.33053
2020	Men	80	8.7222
2020	Men	81	8.13921
2020	Men	82	7.5828
2020	Men	83	7.05378
2020	Men	84	6.552
2020	Men	85	6.07719
2020	Men	86	5.62932
2020	Men	87	5.20768
2020	Men	88	4.81107
2020	Men	89	4.43952
2020	Men	90	4.09403
2020	Men	91	3.77505
2020	Men	92	3.48255
2020	Men	93	3.21648
2020	Men	94	2.97304
2020	Men	95	2.74619
2020	Men	96	2.53371
2020	Men	97	2.34101
2020	Men	98	2.17538
2020	Men	99	2.04621
2020	Women	0	83.8763
2020	Women	1	83.5641
2020	Women	2	82.5865
2020	Women	3	81.5972
2020	Women	4	80.6029
2020	Women	5	79.6077
2020	Women	6	78.6124
2020	Women	7	77.6163
2020	Women	8	76.6202
2020	Women	9	75.6247
2020	Women	10	74.6292
2020	Women	11	73.6337
2020	Women	12	72.6388
2020	Women	13	71.6439
2020	Women	14	70.6496
2020	Women	15	69.6559
2020	Women	16	68.6628
2020	Women	17	67.671
2020	Women	18	66.6797
2020	Women	19	65.689
2020	Women	20	64.6981
2020	Women	21	63.7071
2020	Women	22	62.7159
2020	Women	23	61.7253
2020	Women	24	60.7345
2020	Women	25	59.7441
2020	Women	26	58.7542
2020	Women	27	57.7652
2020	Women	28	56.7767
2020	Women	29	55.7891
2020	Women	30	54.8018
2020	Women	31	53.8154
2020	Women	32	52.8292
2020	Women	33	51.8434
2020	Women	34	50.8583
2020	Women	35	49.8744
2020	Women	36	48.8912
2020	Women	37	47.9091
2020	Women	38	46.9281
2020	Women	39	45.949
2020	Women	40	44.9717
2020	Women	41	43.9966
2020	Women	42	43.0245
2020	Women	43	42.0551
2020	Women	44	41.0888
2020	Women	45	40.125
2020	Women	46	39.1638
2020	Women	47	38.2056
2020	Women	48	37.2506
2020	Women	49	36.2991
2020	Women	50	35.3522
2020	Women	51	34.4101
2020	Women	52	33.473
2020	Women	53	32.5411
2020	Women	54	31.6146
2020	Women	55	30.6938
2020	Women	56	29.7789
2020	Women	57	28.8705
2020	Women	58	27.9688
2020	Women	59	27.0741
2020	Women	60	26.1873
2020	Women	61	25.3086
2020	Women	62	24.438
2020	Women	63	23.5755
2020	Women	64	22.7206
2020	Women	65	21.8734
2020	Women	66	21.034
2020	Women	67	20.2032
2020	Women	68	19.3815
2020	Women	69	18.5682
2020	Women	70	17.7621
2020	Women	71	16.9637
2020	Women	72	16.1727
2020	Women	73	15.3892
2020	Women	74	14.6139
2020	Women	75	13.8484
2020	Women	76	13.094
2020	Women	77	12.3525
2020	Women	78	11.6257
2020	Women	79	10.9157
2020	Women	80	10.2247
2020	Women	81	9.55407
2020	Women	82	8.90546
2020	Women	83	8.28038
2020	Women	84	7.68127
2020	Women	85	7.1101
2020	Women	86	6.56796
2020	Women	87	6.05577
2020	Women	88	5.57387
2020	Women	89	5.12352
2020	Women	90	4.7059
2020	Women	91	4.32068
2020	Women	92	3.96696
2020	Women	93	3.64366
2020	Women	94	3.34659
2020	Women	95	3.07145
2020	Women	96	2.81817
2020	Women	97	2.59375
2020	Women	98	2.406
2020	Women	99	2.26625
2021	Men	0	81.1145
2021	Men	1	80.8383
2021	Men	2	79.8632
2021	Men	3	78.8775
2021	Men	4	77.8861
2021	Men	5	76.8923
2021	Men	6	75.8976
2021	Men	7	74.9022
2021	Men	8	73.9066
2021	Men	9	72.911
2021	Men	10	71.9154
2021	Men	11	70.9197
2021	Men	12	69.9246
2021	Men	13	68.9294
2021	Men	14	67.9349
2021	Men	15	66.9417
2021	Men	16	65.9496
2021	Men	17	64.9595
2021	Men	18	63.9717
2021	Men	19	62.9857
2021	Men	20	62.0013
2021	Men	21	61.0179
2021	Men	22	60.0349
2021	Men	23	59.0521
2021	Men	24	58.0703
2021	Men	25	57.0899
2021	Men	26	56.1102
2021	Men	27	55.1314
2021	Men	28	54.1532
2021	Men	29	53.1753
2021	Men	30	52.1979
2021	Men	31	51.2207
2021	Men	32	50.2445
2021	Men	33	49.2689
2021	Men	34	48.2943
2021	Men	35	47.3206
2021	Men	36	46.3482
2021	Men	37	45.3767
2021	Men	38	44.4068
2021	Men	39	43.4379
2021	Men	40	42.4706
2021	Men	41	41.505
2021	Men	42	40.5412
2021	Men	43	39.5796
2021	Men	44	38.6207
2021	Men	45	37.6646
2021	Men	46	36.7122
2021	Men	47	35.7634
2021	Men	48	34.8188
2021	Men	49	33.879
2021	Men	50	32.9439
2021	Men	51	32.0138
2021	Men	52	31.0893
2021	Men	53	30.1705
2021	Men	54	29.2577
2021	Men	55	28.3512
2021	Men	56	27.4507
2021	Men	57	26.5568
2021	Men	58	25.6698
2021	Men	59	24.791
2021	Men	60	23.9211
2021	Men	61	23.0606
2021	Men	62	22.2096
2021	Men	63	21.3679
2021	Men	64	20.5349
2021	Men	65	19.7104
2021	Men	66	18.8944
2021	Men	67	18.0879
2021	Men	68	17.2918
2021	Men	69	16.5075
2021	Men	70	15.7359
2021	Men	71	14.9774
2021	Men	72	14.2319
2021	Men	73	13.4996
2021	Men	74	12.7802
2021	Men	75	12.0744
2021	Men	76	11.3833
2021	Men	77	10.708
2021	Men	78	10.0503
2021	Men	79	9.41368
2021	Men	80	8.80097
2021	Men	81	8.21347
2021	Men	82	7.65239
2021	Men	83	7.11866
2021	Men	84	6.61225
2021	Men	85	6.13286
2021	Men	86	5.68051
2021	Men	87	5.25459
2021	Men	88	4.85385
2021	Men	89	4.47839
2021	Men	90	4.12921
2021	Men	91	3.80675
2021	Men	92	3.51105
2021	Men	93	3.24201
2021	Men	94	2.9959
2021	Men	95	2.76676
2021	Men	96	2.55238
2021	Men	97	2.35835
2021	Men	98	2.19205
2021	Men	99	2.06285
2021	Women	0	84.0917
2021	Women	1	83.7715
2021	Women	2	82.7923
2021	Women	3	81.803
2021	Women	4	80.8087
2021	Women	5	79.8135
2021	Women	6	78.8175
2021	Women	7	77.8214
2021	Women	8	76.8253
2021	Women	9	75.8291
2021	Women	10	74.8336
2021	Women	11	73.8381
2021	Women	12	72.8432
2021	Women	13	71.8483
2021	Women	14	70.854
2021	Women	15	69.8603
2021	Women	16	68.8673
2021	Women	17	67.8748
2021	Women	18	66.8835
2021	Women	19	65.8922
2021	Women	20	64.9013
2021	Women	21	63.9104
2021	Women	22	62.9192
2021	Women	23	61.928
2021	Women	24	60.9372
2021	Women	25	59.9469
2021	Women	26	58.957
2021	Women	27	57.9675
2021	Women	28	56.979
2021	Women	29	55.9908
2021	Women	30	55.0036
2021	Women	31	54.0167
2021	Women	32	53.0301
2021	Women	33	52.0443
2021	Women	34	51.0592
2021	Women	35	50.0749
2021	Women	36	49.0913
2021	Women	37	48.1088
2021	Women	38	47.1278
2021	Women	39	46.1483
2021	Women	40	45.1707
2021	Women	41	44.1953
2021	Women	42	43.2224
2021	Women	43	42.2528
2021	Women	44	41.2858
2021	Women	45	40.3213
2021	Women	46	39.3596
2021	Women	47	38.4008
2021	Women	48	37.4448
2021	Women	49	36.4925
2021	Women	50	35.5444
2021	Women	51	34.6009
2021	Women	52	33.6624
2021	Women	53	32.7289
2021	Women	54	31.8006
2021	Women	55	30.8781
2021	Women	56	29.9613
2021	Women	57	29.0505
2021	Women	58	28.1462
2021	Women	59	27.2489
2021	Women	60	26.359
2021	Women	61	25.4769
2021	Women	62	24.6024
2021	Women	63	23.7355
2021	Women	64	22.876
2021	Women	65	22.0235
2021	Women	66	21.1785
2021	Women	67	20.3415
2021	Women	68	19.5132
2021	Women	69	18.6932
2021	Women	70	17.8809
2021	Women	71	17.0765
2021	Women	72	16.2801
2021	Women	73	15.4916
2021	Women	74	14.7119
2021	Women	75	13.9424
2021	Women	76	13.1846
2021	Women	77	12.4402
2021	Women	78	11.7111
2021	Women	79	10.9991
2021	Women	80	10.3055
2021	Women	81	9.63188
2021	Women	82	8.97978
2021	Women	83	8.35053
2021	Women	84	7.74688
2021	Women	85	7.17117
2021	Women	86	6.6245
2021	Women	87	6.10787
2021	Women	88	5.62159
2021	Women	89	5.16692
2021	Women	90	4.7452
2021	Women	91	4.3561
2021	Women	92	3.99875
2021	Women	93	3.67203
2021	Women	94	3.37191
2021	Women	95	3.09416
2021	Women	96	2.83873
2021	Women	97	2.61279
2021	Women	98	2.42432
2021	Women	99	2.28451
2022	Men	0	81.3022
2022	Men	1	81.0167
2022	Men	2	80.0401
2022	Men	3	79.0536
2022	Men	4	78.0614
2022	Men	5	77.0676
2022	Men	6	76.073
2022	Men	7	75.0775
2022	Men	8	74.082
2022	Men	9	73.0864
2022	Men	10	72.0908
2022	Men	11	71.0951
2022	Men	12	70.0993
2022	Men	13	69.1042
2022	Men	14	68.1097
2022	Men	15	67.1158
2022	Men	16	66.1231
2022	Men	17	65.1323
2022	Men	18	64.1439
2022	Men	19	63.1579
2022	Men	20	62.173
2022	Men	21	61.189
2022	Men	22	60.2054
2022	Men	23	59.2227
2022	Men	24	58.2403
2022	Men	25	57.2594
2022	Men	26	56.2793
2022	Men	27	55.2999
2022	Men	28	54.3213
2022	Men	29	53.3434
2022	Men	30	52.3656
2022	Men	31	51.3884
2022	Men	32	50.4118
2022	Men	33	49.4358
2022	Men	34	48.4608
2022	Men	35	47.4867
2022	Men	36	46.5139
2022	Men	37	45.542
2022	Men	38	44.5713
2022	Men	39	43.6022
2022	Men	40	42.6345
2022	Men	41	41.6683
2022	Men	42	40.7041
2022	Men	43	39.742
2022	Men	44	38.7824
2022	Men	45	37.8257
2022	Men	46	36.8724
2022	Men	47	35.9231
2022	Men	48	34.9777
2022	Men	49	34.0368
2022	Men	50	33.1006
2022	Men	51	32.1695
2022	Men	52	31.2438
2022	Men	53	30.324
2022	Men	54	29.4101
2022	Men	55	28.502
2022	Men	56	27.6001
2022	Men	57	26.7048
2022	Men	58	25.8164
2022	Men	59	24.9357
2022	Men	60	24.0639
2022	Men	61	23.2016
2022	Men	62	22.3486
2022	Men	63	21.5048
2022	Men	64	20.6695
2022	Men	65	19.8424
2022	Men	66	19.024
2022	Men	67	18.2149
2022	Men	68	17.4159
2022	Men	69	16.6286
2022	Men	70	15.8538
2022	Men	71	15.0919
2022	Men	72	14.343
2022	Men	73	13.6071
2022	Men	74	12.884
2022	Men	75	12.1744
2022	Men	76	11.4793
2022	Men	77	10.8
2022	Men	78	10.1382
2022	Men	79	9.49717
2022	Men	80	8.88007
2022	Men	81	8.2881
2022	Men	82	7.72249
2022	Men	83	7.18407
2022	Men	84	6.67291
2022	Men	85	6.18896
2022	Men	86	5.73216
2022	Men	87	5.3019
2022	Men	88	4.89703
2022	Men	89	4.51761
2022	Men	90	4.1647
2022	Men	91	3.83877
2022	Men	92	3.53985
2022	Men	93	3.26783
2022	Men	94	3.01904
2022	Men	95	2.78757
2022	Men	96	2.57131
2022	Men	97	2.3759
2022	Men	98	2.20896
2022	Men	99	2.07971
2022	Women	0	84.3086
2022	Women	1	83.9804
2022	Women	2	83.0004
2022	Women	3	82.0103
2022	Women	4	81.016
2022	Women	5	80.0201
2022	Women	6	79.024
2022	Women	7	78.028
2022	Women	8	77.0318
2022	Women	9	76.0357
2022	Women	10	75.0394
2022	Women	11	74.0439
2022	Women	12	73.0483
2022	Women	13	72.0534
2022	Women	14	71.0591
2022	Women	15	70.0655
2022	Women	16	69.0724
2022	Women	17	68.08
2022	Women	18	67.0881
2022	Women	19	66.0968
2022	Women	20	65.1053
2022	Women	21	64.1137
2022	Women	22	63.1226
2022	Women	23	62.1314
2022	Women	24	61.14
2022	Women	25	60.1491
2022	Women	26	59.1586
2022	Women	27	58.1692
2022	Women	28	57.1802
2022	Women	29	56.1921
2022	Women	30	55.2043
2022	Women	31	54.2169
2022	Women	32	53.2303
2022	Women	33	52.244
2022	Women	34	51.2585
2022	Women	35	50.2738
2022	Women	36	49.2902
2022	Women	37	48.3073
2022	Women	38	47.3259
2022	Women	39	46.3461
2022	Women	40	45.3681
2022	Women	41	44.3923
2022	Women	42	43.4191
2022	Women	43	42.4488
2022	Women	44	41.4811
2022	Women	45	40.516
2022	Women	46	39.5536
2022	Women	47	38.5939
2022	Women	48	37.637
2022	Women	49	36.6834
2022	Women	50	35.7342
2022	Women	51	34.7892
2022	Women	52	33.8493
2022	Women	53	32.9142
2022	Women	54	31.9843
2022	Women	55	31.0601
2022	Women	56	30.1413
2022	Women	57	29.2284
2022	Women	58	28.3218
2022	Women	59	27.4217
2022	Women	60	26.529
2022	Women	61	25.6435
2022	Women	62	24.7653
2022	Women	63	23.8941
2022	Women	64	23.0299
2022	Women	65	22.1725
2022	Women	66	21.3222
2022	Women	67	20.4793
2022	Women	68	19.6447
2022	Women	69	18.8182
2022	Women	70	17.9997
2022	Women	71	17.1893
2022	Women	72	16.3872
2022	Women	73	15.5935
2022	Women	74	14.8091
2022	Women	75	14.0353
2022	Women	76	13.2737
2022	Women	77	12.526
2022	Women	78	11.7944
2022	Women	79	11.0799
2022	Women	80	10.3836
2022	Women	81	9.70684
2022	Women	82	9.05116
2022	Women	83	8.41795
2022	Women	84	7.81011
2022	Women	85	7.23016
2022	Women	86	6.67922
2022	Women	87	6.15836
2022	Women	88	5.66789
2022	Women	89	5.20911
2022	Women	90	4.78342
2022	Women	91	4.39053
2022	Women	92	4.02962
2022	Women	93	3.69962
2022	Women	94	3.39652
2022	Women	95	3.11617
2022	Women	96	2.85867
2022	Women	97	2.63124
2022	Women	98	2.44208
2022	Women	99	2.30222
2023	Men	0	81.4563
2023	Men	1	81.1623
2023	Men	2	80.1849
2023	Men	3	79.1976
2023	Men	4	78.2055
2023	Men	5	77.2117
2023	Men	6	76.2171
2023	Men	7	75.2216
2023	Men	8	74.2253
2023	Men	9	73.229
2023	Men	10	72.2327
2023	Men	11	71.237
2023	Men	12	70.2412
2023	Men	13	69.2461
2023	Men	14	68.2516
2023	Men	15	67.2577
2023	Men	16	66.265
2023	Men	17	65.2742
2023	Men	18	64.2859
2023	Men	19	63.2993
2023	Men	20	62.3138
2023	Men	21	61.3292
2023	Men	22	60.3456
2023	Men	23	59.3624
2023	Men	24	58.3801
2023	Men	25	57.3986
2023	Men	26	56.4179
2023	Men	27	55.4386
2023	Men	28	54.4595
2023	Men	29	53.4811
2023	Men	30	52.5028
2023	Men	31	51.5252
2023	Men	32	50.5482
2023	Men	33	49.5722
2023	Men	34	48.5968
2023	Men	35	47.6223
2023	Men	36	46.6492
2023	Men	37	45.6769
2023	Men	38	44.7058
2023	Men	39	43.7363
2023	Men	40	42.7679
2023	Men	41	41.8013
2023	Men	42	40.8365
2023	Men	43	39.874
2023	Men	44	38.9142
2023	Men	45	37.9573
2023	Men	46	37.0034
2023	Men	47	36.0535
2023	Men	48	35.1076
2023	Men	49	34.1662
2023	Men	50	33.2293
2023	Men	51	32.2975
2023	Men	52	31.3711
2023	Men	53	30.4503
2023	Men	54	29.5353
2023	Men	55	28.6262
2023	Men	56	27.7233
2023	Men	57	26.8266
2023	Men	58	25.9368
2023	Men	59	25.0549
2023	Men	60	24.1818
2023	Men	61	23.3178
2023	Men	62	22.4631
2023	Men	63	21.6175
2023	Men	64	20.7803
2023	Men	65	19.9513
2023	Men	66	19.1307
2023	Men	67	18.3193
2023	Men	68	17.5178
2023	Men	69	16.7278
2023	Men	70	15.9504
2023	Men	71	15.1857
2023	Men	72	14.4337
2023	Men	73	13.6946
2023	Men	74	12.9683
2023	Men	75	12.2553
2023	Men	76	11.5566
2023	Men	77	10.8737
2023	Men	78	10.2081
2023	Men	79	9.56324
2023	Men	80	8.94226
2023	Men	81	8.34627
2023	Men	82	7.77656
2023	Men	83	7.23403
2023	Men	84	6.7187
2023	Men	85	6.23063
2023	Men	86	5.7699
2023	Men	87	5.33586
2023	Men	88	4.92733
2023	Men	89	4.54448
2023	Men	90	4.18832
2023	Men	91	3.85936
2023	Men	92	3.55764
2023	Men	93	3.28308
2023	Men	94	3.03201
2023	Men	95	2.79856
2023	Men	96	2.58073
2023	Men	97	2.38421
2023	Men	98	2.21673
2023	Men	99	2.08746
2023	Women	0	84.4854
2023	Women	1	84.15
2023	Women	2	83.1692
2023	Women	3	82.1791
2023	Women	4	81.1848
2023	Women	5	80.1889
2023	Women	6	79.1929
2023	Women	7	78.1968
2023	Women	8	77.2007
2023	Women	9	76.2045
2023	Women	10	75.2083
2023	Women	11	74.2128
2023	Women	12	73.2172
2023	Women	13	72.2223
2023	Women	14	71.228
2023	Women	15	70.2337
2023	Women	16	69.2407
2023	Women	17	68.2482
2023	Women	18	67.2564
2023	Women	19	66.265
2023	Women	20	65.2736
2023	Women	21	64.282
2023	Women	22	63.2903
2023	Women	23	62.2985
2023	Women	24	61.3071
2023	Women	25	60.3162
2023	Women	26	59.3258
2023	Women	27	58.3364
2023	Women	28	57.3474
2023	Women	29	56.3588
2023	Women	30	55.3711
2023	Women	31	54.3837
2023	Women	32	53.3966
2023	Women	33	52.4104
2023	Women	34	51.4244
2023	Women	35	50.4397
2023	Women	36	49.4557
2023	Women	37	48.4728
2023	Women	38	47.491
2023	Women	39	46.5108
2023	Women	40	45.5324
2023	Women	41	44.5563
2023	Women	42	43.5828
2023	Women	43	42.6121
2023	Women	44	41.6441
2023	Women	45	40.6787
2023	Women	46	39.7157
2023	Women	47	38.7549
2023	Women	48	37.7971
2023	Women	49	36.8426
2023	Women	50	35.8921
2023	Women	51	34.946
2023	Women	52	34.0047
2023	Women	53	33.0681
2023	Women	54	32.1366
2023	Women	55	31.2105
2023	Women	56	30.29
2023	Women	57	29.3751
2023	Women	58	28.4663
2023	Women	59	27.564
2023	Women	60	26.6686
2023	Women	61	25.7803
2023	Women	62	24.8989
2023	Women	63	24.0242
2023	Women	64	23.1562
2023	Women	65	22.2948
2023	Women	66	21.4401
2023	Women	67	20.5926
2023	Women	68	19.753
2023	Women	69	18.9214
2023	Women	70	18.0977
2023	Women	71	17.2822
2023	Women	72	16.4753
2023	Women	73	15.6767
2023	Women	74	14.8876
2023	Women	75	14.1097
2023	Women	76	13.3443
2023	Women	77	12.5934
2023	Women	78	11.859
2023	Women	79	11.142
2023	Women	80	10.4429
2023	Women	81	9.76334
2023	Women	82	9.10459
2023	Women	83	8.46807
2023	Women	84	7.85674
2023	Women	85	7.27331
2023	Women	86	6.71894
2023	Women	87	6.19452
2023	Women	88	5.70054
2023	Women	89	5.23834
2023	Women	90	4.80936
2023	Women	91	4.41336
2023	Women	92	4.04947
2023	Women	93	3.71667
2023	Women	94	3.41104
2023	Women	95	3.12855
2023	Women	96	2.86933
2023	Women	97	2.64068
2023	Women	98	2.45095
2023	Women	99	2.31104
2024	Men	0	81.6224
2024	Men	1	81.3206
2024	Men	2	80.3424
2024	Men	3	79.3552
2024	Men	4	78.3631
2024	Men	5	77.3686
2024	Men	6	76.3732
2024	Men	7	75.3777
2024	Men	8	74.3815
2024	Men	9	73.3852
2024	Men	10	72.3888
2024	Men	11	71.3924
2024	Men	12	70.3967
2024	Men	13	69.4008
2024	Men	14	68.4057
2024	Men	15	67.4118
2024	Men	16	66.4191
2024	Men	17	65.4284
2024	Men	18	64.4394
2024	Men	19	63.4522
2024	Men	20	62.4667
2024	Men	21	61.4822
2024	Men	22	60.498
2024	Men	23	59.5142
2024	Men	24	58.5314
2024	Men	25	57.5494
2024	Men	26	56.5688
2024	Men	27	55.589
2024	Men	28	54.6099
2024	Men	29	53.631
2024	Men	30	52.6523
2024	Men	31	51.6742
2024	Men	32	50.6967
2024	Men	33	49.7203
2024	Men	34	48.7449
2024	Men	35	47.7705
2024	Men	36	46.797
2024	Men	37	45.8243
2024	Men	38	44.8529
2024	Men	39	43.8826
2024	Men	40	42.9139
2024	Men	41	41.947
2024	Men	42	40.9819
2024	Men	43	40.0187
2024	Men	44	39.0583
2024	Men	45	38.1007
2024	Men	46	37.1463
2024	Men	47	36.1958
2024	Men	48	35.2491
2024	Men	49	34.3069
2024	Men	50	33.3692
2024	Men	51	32.4367
2024	Men	52	31.5094
2024	Men	53	30.5877
2024	Men	54	29.6716
2024	Men	55	28.7614
2024	Men	56	27.8573
2024	Men	57	26.9594
2024	Men	58	26.0684
2024	Men	59	25.185
2024	Men	60	24.31
2024	Men	61	23.4443
2024	Men	62	22.5877
2024	Men	63	21.7401
2024	Men	64	20.9008
2024	Men	65	20.0695
2024	Men	66	19.2464
2024	Men	67	18.4325
2024	Men	68	17.6285
2024	Men	69	16.8356
2024	Men	70	16.0551
2024	Men	71	15.2872
2024	Men	72	14.5321
2024	Men	73	13.7896
2024	Men	74	13.0597
2024	Men	75	12.343
2024	Men	76	11.6406
2024	Men	77	10.9537
2024	Men	78	10.2841
2024	Men	79	9.63512
2024	Men	80	9.0099
2024	Men	81	8.40959
2024	Men	82	7.83553
2024	Men	83	7.28851
2024	Men	84	6.76876
2024	Men	85	6.27638
2024	Men	86	5.81147
2024	Men	87	5.37337
2024	Men	88	4.96097
2024	Men	89	4.57442
2024	Men	90	4.21484
2024	Men	91	3.88267
2024	Men	92	3.57801
2024	Men	93	3.30076
2024	Men	94	3.04724
2024	Men	95	2.81172
2024	Men	96	2.59218
2024	Men	97	2.39443
2024	Men	98	2.22635
2024	Men	99	2.097
2024	Women	0	84.6562
2024	Women	1	84.3143
2024	Women	2	83.3328
2024	Women	3	82.3419
2024	Women	4	81.3468
2024	Women	5	80.3508
2024	Women	6	79.3548
2024	Women	7	78.3588
2024	Women	8	77.3626
2024	Women	9	76.3665
2024	Women	10	75.3703
2024	Women	11	74.374
2024	Women	12	73.3785
2024	Women	13	72.3836
2024	Women	14	71.3886
2024	Women	15	70.3943
2024	Women	16	69.4006
2024	Women	17	68.4075
2024	Women	18	67.4156
2024	Women	19	66.4236
2024	Women	20	65.4322
2024	Women	21	64.4406
2024	Women	22	63.449
2024	Women	23	62.4571
2024	Women	24	61.4658
2024	Women	25	60.475
2024	Women	26	59.4846
2024	Women	27	58.4946
2024	Women	28	57.5056
2024	Women	29	56.517
2024	Women	30	55.5288
2024	Women	31	54.5409
2024	Women	32	53.5539
2024	Women	33	52.5671
2024	Women	34	51.5812
2024	Women	35	50.596
2024	Women	36	49.6115
2024	Women	37	48.6282
2024	Women	38	47.6461
2024	Women	39	46.6654
2024	Women	40	45.6866
2024	Women	41	44.7102
2024	Women	42	43.7363
2024	Women	43	42.7652
2024	Women	44	41.797
2024	Women	45	40.8309
2024	Women	46	39.8672
2024	Women	47	38.9058
2024	Women	48	37.9469
2024	Women	49	36.9916
2024	Women	50	36.0402
2024	Women	51	35.0932
2024	Women	52	34.1507
2024	Women	53	33.2131
2024	Women	54	32.2803
2024	Women	55	31.3526
2024	Women	56	30.4305
2024	Women	57	29.514
2024	Women	58	28.6033
2024	Women	59	27.6989
2024	Women	60	26.8013
2024	Women	61	25.9104
2024	Women	62	25.026
2024	Women	63	24.1483
2024	Women	64	23.2769
2024	Women	65	22.4121
2024	Women	66	21.5536
2024	Women	67	20.7023
2024	Women	68	19.8584
2024	Women	69	19.0224
2024	Women	70	18.1942
2024	Women	71	17.3742
2024	Women	72	16.5624
2024	Women	73	15.759
2024	Women	74	14.9651
2024	Women	75	14.1827
2024	Women	76	13.4133
2024	Women	77	12.6587
2024	Women	78	11.9211
2024	Women	79	11.2013
2024	Women	80	10.4992
2024	Women	81	9.81668
2024	Women	82	9.15489
2024	Women	83	8.51523
2024	Women	84	7.90074
2024	Women	85	7.3141
2024	Women	86	6.75646
2024	Women	87	6.22882
2024	Women	88	5.73152
2024	Women	89	5.26603
2024	Women	90	4.83387
2024	Women	91	4.43484
2024	Women	92	4.06811
2024	Women	93	3.73264
2024	Women	94	3.42453
2024	Women	95	3.13997
2024	Women	96	2.87907
2024	Women	97	2.64926
[truncated: 3,202 more rows]
